# Supplementary material for: The Combination of IFN β and TNF Induces an Antiviral and Immunoregulatory Program via Non-Canonical Pathways Involving STAT2 and IRF9
Source: Cells. 2019 Aug 17;8(8):919. doi: 10.3390/cells8080919 (PMC6721756; doi:10.3390/cells8080919)
Supplement: Supplementary file 1 [file cells-08-00919-s001.zip]

Archive with 16 entries (13 files):
- Supplemental Figures revised/
- Supplemental Figures revised/Supplemental-Figure S1-revised.pdf
- __MACOSX/
- __MACOSX/Supplemental Figures revised/
- __MACOSX/Supplemental Figures revised/._Supplemental-Figure S1-revised.pdf
- Supplemental Figures revised/Supplemental Table S1_DEG_I+T_list_revised.xlsx
- __MACOSX/Supplemental Figures revised/._Supplemental Table S1_DEG_I+T_list_revised.xlsx
- Supplemental Figures revised/Supplemental Table S5_list_all_modules.xlsx
- __MACOSX/Supplemental Figures revised/._Supplemental Table S5_list_all_modules.xlsx
- Supplemental Figures revised/Supplemental Table S3_Module analysis_DEG.xlsx
- __MACOSX/Supplemental Figures revised/._Supplemental Table S3_Module analysis_DEG.xlsx
- Supplemental Figures revised/Supplemental Table S2-GO_DEG_I+T.xlsx
- __MACOSX/Supplemental Figures revised/._Supplemental Table S2-GO_DEG_I+T.xlsx
- Supplemental Figures revised/Supplemental Table S4-MatetMeth-qPCR-revised.docx
- __MACOSX/Supplemental Figures revised/._Supplemental Table S4-MatetMeth-qPCR-revised.docx
- __MACOSX/._Supplemental Figures revised
