# Supplementary material for: The Combination of IFN β and TNF Induces an Antiviral and Immunoregulatory Program via Non-Canonical Pathways Involving STAT2 and IRF9
Source: Cells. 2019 Aug 17;8(8):919. doi: 10.3390/cells8080919 (PMC6721756; doi:10.3390/cells8080919)
Supplement: Supplementary file 1 [file cells-08-00919-s001.zip › Supplemental Figures revised/Supplemental Table S1_DEG_I+T_list_revised.xlsx]

## Sheet: significant DEGs IFN+TNF vs NS
X	SYMBOL	gene_biotype	gene.length	siCtrl_IFN_TNF.siCtrl_NS.PValue	siCtrl_IFN_TNF.siCtrl_NS.FDR	siCtrl_IFN_TNF.siCtrl_NS.logFC	siSTAT2_IFN_TNF.siCtrl_IFN_TNF.PValue	siSTAT2_IFN_TNF.siCtrl_IFN_TNF.FDR	siSTAT2_IFN_TNF.siCtrl_IFN_TNF.logFC	siIRF9_IFN_TNF.siCtrl_IFN_TNF.PValue	siIRF9_IFN_TNF.siCtrl_IFN_TNF.FDR	siIRF9_IFN_TNF.siCtrl_IFN_TNF.logFC	Category
ENSG00000089127	OAS1	protein_coding	3910	4.19e-08	1.13e-05	2.29968808	3.26e-05	0.002679112	-1.70092991	4.61e-06	0.00070947	-1.896110079	A
ENSG00000090920	FCGBP	protein_coding	16564	6.22e-06	0.001073858	1.533567498	1.9e-06	0.000268292	-1.638654086	0.000315462	0.01824494	-1.215203418	A
ENSG00000111335	OAS2	protein_coding	6264	3.05e-16	2.86e-13	3.702532758	6e-08	1.58e-05	-2.29233482	1.51e-06	0.00030113	-2.013946786	A
ENSG00000114251	WNT5A	protein_coding	6660	0.000455688	0.042797728	0.774469156	4.91e-05	0.003674674	-0.900890809	4.45e-15	1.67e-11	-1.795697074	A
ENSG00000126709	IFI6	protein_coding	865	1.4e-13	9.17e-11	3.122767323	8.44e-09	3.05e-06	-2.348905309	1.34e-08	6.05e-06	-2.315606844	A
ENSG00000128262	POM121L9P	pseudogene	5137	1.95e-19	2.89e-16	2.640480664	3.51e-06	0.000441149	-1.159174508	2.98e-16	1.46e-12	-2.444475115	A
ENSG00000130589	HELZ2	protein_coding	12066	1.55e-09	5.68e-07	1.298455017	0.000154335	0.008901821	-0.805125726	3.71e-05	0.003623188	-0.879214737	A
ENSG00000130813	C19orf66	protein_coding	4341	3.63e-19	5.13e-16	2.517730038	4.63e-05	0.003530338	-1.084915998	0.000601206	0.029585017	-0.91071006	A
ENSG00000132530	XAF1	protein_coding	6668	4.03e-07	8.84e-05	5.062565517	9.45e-07	0.000151612	-4.917477331	8.2e-06	0.001130653	-4.259359947	A
ENSG00000136244	IL6	protein_coding	2711	4.12e-48	1.31e-43	3.664283589	8.83e-05	0.00577708	-0.874494126	3.03e-09	1.79e-06	-1.340070064	A
ENSG00000136514	RTP4	protein_coding	1554	0.0001301	0.015119449	2.441955932	0.000238093	0.012301069	-2.374926603	0.000282019	0.016862065	-2.381959965	A
ENSG00000154175	ABI3BP	protein_coding	10978	2.69e-14	1.99e-11	2.553515103	8.2e-08	2.05e-05	-1.744727307	2.96e-12	4.83e-09	-2.323063125	A
ENSG00000157168	NRG1	protein_coding	7657	4.54e-07	9.91e-05	0.816185398	2.91e-27	4.63e-23	-1.805888701	1.35e-09	8.61e-07	-0.986565856	A
ENSG00000165949	IFI27	protein_coding	4157	2.45e-18	3.12e-15	4.588194554	1.83e-12	1.97e-09	-3.462008975	2.7e-10	2.39e-07	-3.034181491	A
ENSG00000169245	CXCL10	protein_coding	1173	2.91e-11	1.39e-08	3.809812679	2.45e-05	0.002145522	-2.115006765	9.49e-05	0.007387866	-1.948780427	A
ENSG00000170961	HAS2	protein_coding	4190	4.77e-19	6.46e-16	2.223215268	1.08e-28	3.43e-24	-2.851268023	2.86e-20	2.28e-16	-2.312321706	A
ENSG00000177409	SAMD9L	protein_coding	7135	2.52e-17	2.86e-14	2.48838491	0.001406147	0.046610736	-0.888821406	1.9e-06	0.00035889	-1.342585153	A
ENSG00000184979	USP18	protein_coding	2129	2.98e-08	8.44e-06	3.384997697	1.24e-05	0.001229227	-2.534224082	0.00010134	0.007793474	-2.221356966	A
ENSG00000185745	IFIT1	protein_coding	3079	1.13e-14	8.66e-12	2.859202599	2.74e-07	5.59e-05	-1.825246983	6.1e-09	3.24e-06	-2.085468114	A
ENSG00000272327	RP11-1002K11.1	lincRNA	1835	6.67e-07	0.0001401	0.945586688	2.62e-19	1.85e-15	-1.781764684	0.000923947	0.040921795	-0.627618939	A
ENSG00000003402	CFLAR	protein_coding	22528	5.44e-05	0.007087037	0.738848631	0.000756753	0.029745517	0.60828745	1.46e-06	0.000296943	0.872015859	B
ENSG00000067798	NAV3	protein_coding	11179	2.27e-07	5.21e-05	0.831707948	0.000120967	0.007392356	0.611065444	1.43e-09	9e-07	0.966146357	B
ENSG00000069431	ABCC9	protein_coding	11421	2.4e-05	0.00346166	1.270119376	0.001315603	0.044536761	0.904753141	0.000195182	0.012747266	1.050856422	B
ENSG00000075213	SEMA3A	protein_coding	9371	0.00010505	0.012621255	0.732579044	8.18e-05	0.005455154	0.711882753	5.13e-05	0.00466994	0.733894047	B
ENSG00000090339	ICAM1	protein_coding	3706	5.91e-50	3.76e-45	4.007140084	1.93e-09	8.32e-07	1.19736052	1.47e-27	9.38e-23	2.200923721	B
ENSG00000100219	XBP1	protein_coding	3028	0.000253802	0.026712943	0.672155748	5.8e-05	0.004189286	0.737007004	0.000139459	0.009989148	0.6980756	B
ENSG00000100342	APOL1	protein_coding	3519	6.94e-10	2.68e-07	1.605626214	0.000318803	0.015461098	0.874745354	1.47e-05	0.001721684	1.05521474	B
ENSG00000110090	CPT1A	protein_coding	6565	0.000236503	0.025099678	0.604093991	6.26e-12	5.78e-09	1.065877493	4.04e-05	0.003855224	0.645163511	B
ENSG00000111801	BTN3A3	protein_coding	5658	4.82e-08	1.28e-05	0.901698481	5.51e-05	0.004023093	0.632775523	7.57e-13	1.56e-09	1.121404712	B
ENSG00000122729	ACO1	protein_coding	7534	1.19e-13	8.1e-11	0.949450597	2.82e-06	0.000370897	0.594537958	2.41e-06	0.000427315	0.598792957	B
ENSG00000124102	PI3	protein_coding	577	1.24e-32	6.09e-29	4.047784099	6.02e-32	3.83e-27	3.272052353	8.71e-13	1.73e-09	1.905517127	B
ENSG00000124107	SLPI	protein_coding	596	1.72e-06	0.000331787	2.508647779	3.13e-07	6.18e-05	1.728521964	9.54e-05	0.007407134	1.359604561	B
ENSG00000127507	EMR2	protein_coding	8622	0.000241499	0.025544784	0.609421187	1.26e-11	1.08e-08	1.115910119	5.51e-07	0.000137123	0.823164354	B
ENSG00000131979	GCH1	protein_coding	2951	1.32e-12	7.59e-10	1.169797905	1.5e-06	0.000221102	0.767445123	3.63e-05	0.003546341	0.659430485	B
ENSG00000136052	SLC41A2	protein_coding	5151	7.62e-05	0.009525846	0.752582195	6.89e-06	0.000757962	0.843355454	0.000548205	0.027508315	0.648134613	B
ENSG00000137767	SQRDL	protein_coding	3088	4.47e-06	0.000797404	0.886774177	8.31e-07	0.000137837	0.909306842	1.27e-07	4.18e-05	0.976770871	B
ENSG00000139508	SLC46A3	protein_coding	3776	2.37e-08	6.84e-06	0.997667792	1.38e-27	2.94e-23	1.830028989	2.37e-15	1.01e-11	1.330353088	B
ENSG00000146278	PNRC1	protein_coding	2992	5.1e-05	0.006712616	0.875995233	8.23e-07	0.000136765	1.061880065	0.001194315	0.049096431	0.694708885	B
ENSG00000159403	C1R	protein_coding	4696	2.01e-32	9.13e-29	2.34280973	0.000375281	0.017558257	0.635893074	8.88e-10	6.08e-07	1.099128368	B
ENSG00000162645	GBP2	protein_coding	6276	8.63e-13	5.09e-10	1.114788549	1.12e-10	7.46e-08	0.967007949	1.21e-05	0.001494452	0.65700815	B
ENSG00000165805	C12orf50	protein_coding	5605	3.11e-05	0.004306342	2.362031091	2.49e-06	0.000334395	2.479071435	0.000497595	0.025823441	1.801611093	B
ENSG00000166750	SLFN5	protein_coding	10709	3.99e-07	8.79e-05	0.894871441	6.82e-05	0.00472857	0.697868706	0.000700788	0.033385145	0.593438346	B
ENSG00000168140	VASN	protein_coding	2806	1.21e-08	3.77e-06	1.143699506	1.18e-07	2.82e-05	1.031306224	3.13e-10	2.66e-07	1.228955256	B
ENSG00000168685	IL7R	protein_coding	6060	6.28e-13	3.77e-10	1.221086004	2.82e-08	8.46e-06	0.927636132	1.26e-05	0.001538854	0.728163451	B
ENSG00000171236	LRG1	protein_coding	3133	2.38e-13	1.54e-10	2.161770945	1.03e-22	1.1e-18	2.588156331	9.04e-14	2.3e-10	1.94069221	B
ENSG00000171860	C3AR1	protein_coding	2145	1.18e-11	5.8e-09	1.499405841	5.54e-12	5.34e-09	1.482455088	0.000130431	0.009481128	0.815350499	B
ENSG00000171992	SYNPO	protein_coding	10258	5.77e-07	0.000123201	0.918530176	0.000158536	0.009065108	0.687469286	8.97e-06	0.001205081	0.809611889	B
ENSG00000174343	CHRNA9	protein_coding	3168	2.14e-08	6.28e-06	1.106358521	2.72e-05	0.002323946	0.801976027	1.43e-10	1.36e-07	1.231388414	B
ENSG00000176907	C8orf4	protein_coding	1833	8.81e-06	0.001456932	3.280285559	3.25e-16	8.99e-13	2.525038269	0.000139266	0.009986532	1.404649193	B
ENSG00000178078	STAP2	protein_coding	2766	9.98e-07	0.000202482	1.228280008	6.18e-05	0.004412821	0.92295873	6.88e-06	0.000981592	1.038009299	B
ENSG00000184584	TMEM173	protein_coding	3850	1.92e-06	0.000364397	0.88968984	7.03e-07	0.000119701	0.920444993	6.21e-07	0.000149299	0.925282392	B
ENSG00000196954	CASP4	protein_coding	7256	4.43e-06	0.00079218	0.766191629	5.27e-06	0.000612132	0.756719191	1.61e-06	0.000316568	0.797763694	B
ENSG00000197046	SIGLEC15	protein_coding	3598	2.38e-11	1.16e-08	1.904823358	5.1e-08	1.38e-05	1.364784298	0.000187568	0.012428506	0.940127296	B
ENSG00000197249	SERPINA1	protein_coding	4902	2.14e-25	5.46e-22	3.293899923	8.43e-10	4e-07	1.529618751	8.76e-06	0.001188089	1.108409303	B
ENSG00000197614	MFAP5	protein_coding	3876	1.36e-05	0.002130178	3.628616978	5.69e-06	0.000648828	2.303355366	0.000197441	0.012813935	1.910077211	B
ENSG00000271856	RP11-861A13.4	lincRNA	2592	2.29e-08	6.61e-06	3.111062314	1.54e-09	6.74e-07	2.242469608	1.91e-05	0.002146447	1.609898142	B
ENSG00000003400	CASP10	protein_coding	7598	1.12e-06	0.000225295	0.729122573	0.110297842	0.743369725	0.232495075	0.236431618	1	0.173161131	C
ENSG00000006075	CCL3	protein_coding	1494	0.000519255	0.047837051	2.30535585	0.028213937	0.360324679	1.35796196	0.308463839	1	0.626126199	C
ENSG00000006118	TMEM132A	protein_coding	7271	1.88e-22	3.62e-19	1.322659934	0.005989766	0.13183903	0.366432238	0.036191394	0.45794771	0.279193418	C
ENSG00000006459	KDM7A	protein_coding	9430	1.69e-06	0.000325977	1.191674665	0.564839042	1	0.14064802	0.101359664	0.781863028	0.400643005	C
ENSG00000008517	IL32	protein_coding	2924	6.46e-20	1.03e-16	3.113765664	0.932038304	1	0.026627264	0.080291047	0.704816939	0.547460145	C
ENSG00000010810	FYN	protein_coding	7411	1.44e-07	3.48e-05	0.631689079	0.000450724	0.020128996	-0.420377196	1.05e-05	0.001339299	-0.529664184	C
ENSG00000010818	HIVEP2	protein_coding	9774	3.98e-09	1.39e-06	0.888158517	0.272955271	0.978382931	-0.163892227	0.518849499	1	0.096382332	C
ENSG00000011132	APBA3	protein_coding	5556	2.07e-05	0.003043338	0.644510686	0.029103013	0.367405346	0.326271509	0.058822515	0.601749161	0.282943514	C
ENSG00000015475	BID	protein_coding	4418	4.93e-10	1.96e-07	0.659293404	0.060947576	0.558806172	0.196838912	0.010539318	0.218959923	0.268820624	C
ENSG00000028277	POU2F2	protein_coding	8899	3.13e-05	0.004318258	0.781009586	0.471044637	1	0.134160784	0.01622946	0.28674839	-0.449062276	C
ENSG00000047936	ROS1	protein_coding	7856	2.63e-17	2.94e-14	1.639124122	0.129385792	0.798729914	0.260751605	0.925856277	1	0.016289735	C
ENSG00000049249	TNFRSF9	protein_coding	2284	5.12e-12	2.74e-09	1.305353442	0.011114886	0.198475204	0.466567116	0.149500618	0.915800947	0.265086271	C
ENSG00000050730	TNIP3	protein_coding	3768	2.51e-14	1.88e-11	4.62160323	0.1465992	0.858648743	0.633538579	0.185515002	1	0.579690588	C
ENSG00000057657	PRDM1	protein_coding	6369	1.27e-10	5.64e-08	2.53502082	0.580039974	1	0.183404112	0.301153537	1	0.342795936	C
ENSG00000059378	PARP12	protein_coding	6285	3.48e-07	7.75e-05	1.427020967	0.967872336	1	-0.010844816	0.023912243	0.361510066	0.606242374	C
ENSG00000065989	PDE4A	protein_coding	6644	1.17e-06	0.000234342	0.60631606	0.834788753	1	-0.025836488	9.63e-06	0.00126028	0.547826325	C
ENSG00000068079	IFI35	protein_coding	1973	7.19e-05	0.009086729	1.059026656	0.552873802	1	0.155887093	0.390468738	1	0.225698983	C
ENSG00000070961	ATP2B1	protein_coding	9491	8.59e-12	4.45e-09	1.200121671	0.385606884	1	-0.150374311	0.186788837	1	-0.228885443	C
ENSG00000072041	SLC6A15	protein_coding	8556	0.000253742	0.026712943	0.588092829	0.104154757	0.740352767	0.259962498	0.087112483	0.720718942	-0.274296991	C
ENSG00000072840	EVC	protein_coding	7923	1.42e-06	0.00027789	0.615019689	0.107176856	0.743369725	0.203899459	0.39098349	1	0.108690965	C
ENSG00000075223	SEMA3C	protein_coding	6268	8.39e-09	2.73e-06	0.965470308	0.251086939	0.951972115	0.190098102	0.742032042	1	-0.054561684	C
ENSG00000077150	NFKB2	protein_coding	4479	5.41e-15	4.26e-12	1.299980859	0.388682587	1	0.140822161	0.103442737	0.790843833	0.266156188	C
ENSG00000079337	RAPGEF3	protein_coding	11995	2.41e-06	0.000448854	0.746494904	0.792536207	1	0.040535654	0.511771046	1	0.101316521	C
ENSG00000081248	CACNA1S	protein_coding	6166	8.07e-07	0.000166815	2.722763956	0.239836209	0.951972115	0.456164902	0.439098616	1	-0.327436921	C
ENSG00000081803	CADPS2	protein_coding	6364	9.91e-06	0.001617268	0.628366858	0.009296287	0.177339633	0.36259035	0.70455212	1	0.053252041	C
ENSG00000085552	IGSF9	protein_coding	6620	2.97e-07	6.67e-05	3.798530173	0.042075643	0.457323676	-1.055505212	0.008463806	0.18818079	1.095646306	C
ENSG00000085662	AKR1B1	protein_coding	3660	2.69e-30	8.17e-27	1.463103506	0.974930216	1	0.003934836	0.022385368	0.348259084	0.286160148	C
ENSG00000095951	HIVEP1	protein_coding	10975	1.27e-08	3.91e-06	0.740287761	0.115893541	0.750630172	0.202196252	0.069230588	0.654383159	0.233860083	C
ENSG00000099937	SERPIND1	protein_coding	2553	3.24e-08	8.97e-06	1.996289748	0.024284278	0.327062172	0.758464564	0.910716752	1	0.037925805	C
ENSG00000100024	UPB1	protein_coding	7059	0.000299079	0.030568982	1.483457033	0.035339789	0.416650945	0.655513439	0.003979162	0.113471166	0.882722971	C
ENSG00000100100	PIK3IP1	protein_coding	3805	5.1e-13	3.09e-10	1.348112499	0.925331133	1	-0.016006419	0.128021493	0.843161924	0.25751939	C
ENSG00000100558	PLEK2	protein_coding	1603	9.83e-05	0.011897539	1.102940664	0.082609128	0.676653128	0.464757641	0.584188621	1	0.147996636	C
ENSG00000100739	BDKRB1	protein_coding	2755	1.08e-20	1.76e-17	1.536218771	0.752869147	1	0.049667014	0.196754929	1	0.203603762	C
ENSG00000100906	NFKBIA	protein_coding	2373	2.27e-23	4.51e-20	1.593411552	0.27568233	0.98405979	0.169766004	0.008742598	0.192479954	0.408829263	C
ENSG00000100911	PSME2	protein_coding	3579	1.79e-07	4.23e-05	0.791496697	0.032871649	0.396433326	-0.321575679	0.389318256	1	0.129504259	C
ENSG00000100918	REC8	protein_coding	3841	0.000153359	0.017345338	1.350444342	0.465191139	1	-0.253937246	0.050700373	0.563330597	-0.686325153	C
ENSG00000100985	MMP9	protein_coding	2336	2.25e-27	5.97e-24	2.753472221	0.095388348	0.703258523	0.392226183	0.180017668	1	0.315288467	C
ENSG00000102794	IRG1	protein_coding	2177	3.96e-11	1.87e-08	4.953704477	0.128030501	0.793292255	0.896586565	0.297399881	1	0.612735529	C
ENSG00000103313	MEFV	protein_coding	4819	8.69e-41	1.38e-36	3.352490208	0.469762263	1	0.141161717	0.958439213	1	-0.010272214	C
ENSG00000104518	GSDMD	protein_coding	5116	1.22e-05	0.001932175	0.616199227	0.141133055	0.840256794	-0.206316348	0.60425393	1	0.072561203	C
ENSG00000104856	RELB	protein_coding	3031	1.11e-10	5.04e-08	1.562551403	0.284812151	1	0.252600242	0.030510534	0.41720589	0.511848899	C
ENSG00000104951	IL4I1	protein_coding	2563	8.04e-31	2.7e-27	2.592688462	0.562376782	1	0.114796087	0.284403357	1	0.212251067	C
ENSG00000105499	PLA2G4C	protein_coding	6613	2.06e-05	0.003043338	1.189986193	0.117230886	0.754336207	0.427400123	0.186920511	1	0.360381138	C
ENSG00000105518	TMEM205	protein_coding	1606	0.00037173	0.036193627	0.801124864	0.413848395	1	0.178018328	0.746137562	1	0.070990492	C
ENSG00000106560	GIMAP2	protein_coding	2097	0.000453663	0.042670417	1.274125455	0.030345089	0.377250506	0.674022498	0.247793705	1	0.37037137	C
ENSG00000106665	CLIP2	protein_coding	7315	3.17e-08	8.81e-06	0.775955562	0.273856988	0.979978701	0.151657318	0.001868304	0.068020589	-0.434528108	C
ENSG00000107201	DDX58	protein_coding	5225	3.36e-17	3.57e-14	1.260330024	0.001706859	0.053588275	-0.461121594	0.293703742	1	-0.153930839	C
ENSG00000107249	GLIS3	protein_coding	11558	1.44e-05	0.002216111	0.864777029	0.039554445	0.443200496	0.406640887	0.94725346	1	0.013065586	C
ENSG00000108342	CSF3	protein_coding	2220	1.15e-10	5.2e-08	1.587172439	0.010651722	0.192580844	-0.602251691	0.001600904	0.060570866	0.723963613	C
ENSG00000108691	CCL2	protein_coding	1137	1.94e-06	0.000367487	2.783317769	0.173729114	0.951617098	0.551526632	0.518157462	1	-0.287244834	C
ENSG00000108797	CNTNAP1	protein_coding	6045	1e-21	1.77e-18	1.106630699	0.739006255	1	-0.037886266	0.230502556	1	0.136341617	C
ENSG00000108846	ABCC3	protein_coding	9614	4.21e-12	2.27e-09	0.940512266	0.001760728	0.054745048	-0.42118244	0.005284014	0.138140355	-0.375516424	C
ENSG00000109158	GABRA4	protein_coding	12131	0.000466642	0.04356947	1.424260008	0.058483664	0.544977038	-0.705732183	0.02622568	0.380797965	-0.874092142	C
ENSG00000109320	NFKB1	protein_coding	6257	1.87e-08	5.62e-06	0.688422835	0.779539913	1	0.034057167	0.002570033	0.084969895	0.36711433	C
ENSG00000109790	KLHL5	protein_coding	5144	1.33e-10	5.86e-08	0.808153001	0.404469316	1	0.103973824	0.424180499	1	0.099711451	C
ENSG00000110031	LPXN	protein_coding	2467	1.61e-07	3.84e-05	0.801882016	0.054807317	0.527041071	0.291045917	0.262591034	1	0.169868607	C
ENSG00000110218	PANX1	protein_coding	2769	6.88e-09	2.27e-06	0.722850653	0.023550968	0.32068073	0.279928927	0.000387811	0.021529771	0.439040059	C
ENSG00000111863	ADTRP	protein_coding	4150	9.21e-08	2.35e-05	1.04132235	0.861455323	1	0.033489956	0.009630249	0.205442171	-0.499993414	C
ENSG00000112096	SOD2	protein_coding	18985	1.64e-38	1.31e-34	2.751206245	0.017489278	0.267065885	0.472689461	0.016315217	0.287625718	0.47779598	C
ENSG00000112137	PHACTR1	protein_coding	8489	8.03e-10	3.04e-07	1.201395702	0.112636235	0.743369725	0.295495629	0.010776482	0.222334752	-0.487659008	C
ENSG00000112149	CD83	protein_coding	2471	1.14e-11	5.7e-09	1.029089585	0.01524523	0.245391944	-0.363195619	0.664424191	1	-0.064776419	C
ENSG00000112343	TRIM38	protein_coding	5345	8e-07	0.000165859	0.745559453	0.236273933	0.951972115	-0.177594047	0.017763306	0.301710865	-0.356480544	C
ENSG00000113504	SLC12A7	protein_coding	6001	3.81e-08	1.04e-05	2.838912992	0.362227593	1	0.343066099	0.187272167	1	-0.541227057	C
ENSG00000113916	BCL6	protein_coding	5938	4.07e-05	0.00548242	1.110340933	0.00174516	0.054367183	0.839697245	0.013523704	0.25647019	0.661043501	C
ENSG00000114270	COL7A1	protein_coding	11071	1.93e-07	4.51e-05	0.664642908	0.00583078	0.129593916	0.349206282	0.000141211	0.01006933	-0.485500066	C
ENSG00000114626	ABTB1	protein_coding	6154	1.86e-06	0.00035456	0.923525091	0.394358879	1	0.162827889	0.954143761	1	-0.011007672	C
ENSG00000115008	IL1A	protein_coding	2124	6.41e-07	0.000135963	1.583144877	0.052555236	0.516285059	0.602346493	0.724522415	1	-0.109240023	C
ENSG00000115267	IFIH1	protein_coding	4528	6.18e-14	4.47e-11	2.121712278	0.378555486	1	-0.234340827	0.111265757	0.829147998	-0.425800218	C
ENSG00000115271	GCA	protein_coding	3664	2.5e-09	8.86e-07	1.869630187	0.867152826	1	-0.047320465	0.013124477	0.250969169	-0.729992767	C
ENSG00000115556	PLCD4	protein_coding	5867	0.000433024	0.041277922	1.134283569	0.822451277	1	0.06886045	0.062049958	0.615888857	0.568037064	C
ENSG00000115652	UXS1	protein_coding	7145	1.39e-06	0.00027243	0.680316791	0.060845943	0.558122605	0.262425086	0.031924785	0.425929928	-0.301158209	C
ENSG00000116106	EPHA4	protein_coding	7554	0.000192772	0.02127405	0.915876558	0.067864333	0.598686757	0.439819732	0.001487389	0.057293675	-0.781406867	C
ENSG00000116833	NR5A2	protein_coding	7795	7.15e-05	0.009060366	2.05107786	0.096720733	0.70859474	0.653358485	0.244226243	1	0.469919664	C
ENSG00000117226	GBP3	protein_coding	4297	1.38e-05	0.002143565	1.143491782	0.314278611	1	0.260673015	0.615431347	1	0.130145396	C
ENSG00000117228	GBP1	protein_coding	4992	2.42e-07	5.52e-05	1.412182148	0.047573879	0.48822111	-0.531822944	0.208810966	1	-0.336788549	C
ENSG00000117594	HSD11B1	protein_coding	1526	0.000128326	0.015021025	1.161573232	0.062485357	0.568005725	0.556512913	0.163367383	0.966894966	0.416076919	C
ENSG00000118257	NRP2	protein_coding	11380	2.59e-13	1.66e-10	1.268352798	0.93368637	1	-0.014192549	0.251710654	1	-0.195626737	C
ENSG00000118503	TNFAIP3	protein_coding	5023	7.48e-16	6.61e-13	2.723994048	0.097278615	0.711020472	-0.526042946	0.307012517	1	0.323409067	C
ENSG00000119714	GPR68	protein_coding	3278	9.84e-08	2.5e-05	1.055398288	0.108950143	0.743369725	-0.309188265	0.893190407	1	0.025716191	C
ENSG00000119917	IFIT3	protein_coding	2640	1.13e-06	0.000226494	1.79164	0.480513889	1	-0.251609738	0.027833809	0.392911346	-0.789723116	C
ENSG00000119922	IFIT2	protein_coding	3489	7e-05	0.008898399	1.410004727	0.294511513	1	-0.364144388	0.072252771	0.66969207	-0.627002606	C
ENSG00000120156	TEK	protein_coding	4768	1.51e-05	0.002314626	1.121271692	0.264745126	0.963819987	0.250441057	0.457018349	1	-0.178063	C
ENSG00000121895	TMEM156	protein_coding	2562	1.91e-08	5.65e-06	0.74410164	0.273300111	0.97912024	0.143234816	0.000498372	0.025827493	0.455301433	C
ENSG00000122641	INHBA	protein_coding	7532	6.49e-07	0.000137192	2.956451621	0.136557308	0.824796375	-0.825968285	0.013261211	0.253044682	-1.391079785	C
ENSG00000123240	OPTN	protein_coding	5121	2.18e-08	6.35e-06	1.212459722	0.419712024	1	0.1721603	0.396326398	1	-0.181062154	C
ENSG00000125730	C3	protein_coding	8328	1.15e-30	3.65e-27	3.462892345	0.581579793	1	0.150070394	0.622867183	1	0.133928619	C
ENSG00000125735	TNFSF14	protein_coding	2894	2.54e-05	0.003619344	2.536630829	0.296891996	1	0.559749939	0.306561475	1	0.550068731	C
ENSG00000127838	PNKD	protein_coding	5184	1.54e-05	0.002327159	0.604839727	0.057684043	0.542201864	0.262623768	0.001730598	0.064181294	0.433742764	C
ENSG00000127920	GNG11	protein_coding	3055	9.5e-05	0.011541027	0.911898951	0.208831622	0.951972115	-0.291282948	0.007165308	0.168737168	-0.625700496	C
ENSG00000127947	PTPN12	protein_coding	5547	4.48e-11	2.1e-08	0.790208685	0.415472148	1	0.097031674	0.657940561	1	-0.052766959	C
ENSG00000128284	APOL3	protein_coding	5990	5.2e-06	0.000909627	1.71390804	0.404224167	1	-0.280307946	0.620156677	1	0.162934491	C
ENSG00000128342	LIF	protein_coding	3969	2.35e-05	0.00340865	0.924323063	0.011606081	0.204493749	0.548103408	0.005219599	0.137115675	-0.607697303	C
ENSG00000129667	RHBDF2	protein_coding	6927	8.31e-10	3.13e-07	0.771344692	0.010372843	0.190404011	0.31865677	0.009426139	0.202378358	0.322964161	C
ENSG00000130066	SAT1	protein_coding	2498	0.00019833	0.021811885	0.694656429	0.412668427	1	0.152020181	0.010696941	0.221296004	0.474432585	C
ENSG00000130477	UNC13A	protein_coding	11438	2.01e-18	2.62e-15	3.860237322	0.213137424	0.951972115	-0.46362213	0.983709254	1	0.007559443	C
ENSG00000130762	ARHGEF16	protein_coding	5563	9.38e-08	2.39e-05	2.831306358	0.010697456	0.19315184	0.971264119	0.646197715	1	0.183517046	C
ENSG00000132965	ALOX5AP	protein_coding	1344	8.6e-11	3.94e-08	2.42221506	0.001910072	0.05816723	-1.034002945	0.017077605	0.294622231	-0.787288761	C
ENSG00000134070	IRAK2	protein_coding	3483	6.94e-31	2.46e-27	1.806989483	0.420713283	1	0.121530648	0.075646293	0.685879116	0.268279035	C
ENSG00000134339	SAA2	protein_coding	2227	3.96e-19	5.49e-16	2.689233283	0.016234547	0.254652196	0.638693282	0.885380647	1	0.038557186	C
ENSG00000134352	IL6ST	protein_coding	9292	6.63e-06	0.001128003	0.852373538	0.789362188	1	-0.050170437	0.034793368	0.448580141	0.396990173	C
ENSG00000135114	OASL	protein_coding	2336	3.33e-08	9.17e-06	0.940323578	0.689124169	1	-0.066830454	0.970033522	1	-0.006282182	C
ENSG00000135373	EHF	protein_coding	4386	2.98e-15	2.5e-12	2.646682873	0.004294912	0.104583978	0.799136069	0.008230788	0.184871916	0.742144991	C
ENSG00000135480	KRT7	protein_coding	4093	1.32e-05	0.002062792	0.95715557	0.089422459	0.698754931	0.34921082	0.054849543	0.581865044	0.396167829	C
ENSG00000135587	SMPD2	protein_coding	2014	6.98e-08	1.81e-05	0.810412494	0.759808905	1	0.045149974	0.193563641	1	0.192021089	C
ENSG00000135919	SERPINE2	protein_coding	8891	2.12e-10	8.9e-08	0.762814331	0.053253049	0.520879295	-0.229736592	1.26e-05	0.001540756	-0.523825846	C
ENSG00000136147	PHF11	protein_coding	4841	1.52e-05	0.002314626	1.415646723	0.044461608	0.4731253	-0.604985468	0.781849306	1	-0.079331223	C
ENSG00000136367	ZFHX2	protein_coding	9810	1.04e-06	0.000209876	0.956632287	0.556426584	1	-0.111609572	0.114992759	0.836888987	0.296578433	C
ENSG00000136695	IL36RN	protein_coding	3299	1.89e-06	0.000359671	3.598664305	0.002441398	0.069999798	2.137672307	0.393372575	1	0.580009047	C
ENSG00000136696	IL36B	protein_coding	1869	3.07e-05	0.004264262	2.314411703	0.010958675	0.196567762	1.357140896	0.257787269	1	0.596134708	C
ENSG00000137033	IL33	protein_coding	3232	1.9e-08	5.65e-06	2.95920662	0.482497594	1	0.301669452	0.016189965	0.286528185	1.024459047	C
ENSG00000137331	IER3	protein_coding	1356	6.63e-07	0.000139734	1.001060233	0.024869687	0.332275923	0.447886	0.48507046	1	0.139161374	C
ENSG00000137393	RNF144B	protein_coding	5446	8.21e-17	8.04e-14	2.576283547	0.832086482	1	-0.060893835	0.641746707	1	0.13362036	C
ENSG00000137628	DDX60	protein_coding	6750	6.02e-24	1.28e-20	1.641160864	0.908812883	1	-0.017606779	0.111531107	0.83034798	-0.246487916	C
ENSG00000137752	CASP1	protein_coding	3722	6.37e-06	0.001093092	2.570628711	0.511736219	1	0.33396431	0.380608599	1	-0.454229332	C
ENSG00000137959	IFI44L	protein_coding	10240	1.03e-05	0.001675296	4.108950079	0.012677392	0.217648496	-1.745111479	0.752283655	1	-0.186444864	C
ENSG00000137965	IFI44	protein_coding	2801	2.01e-09	7.17e-07	2.422685557	0.489504024	1	-0.2636975	0.905607876	1	-0.045211216	C
ENSG00000138448	ITGAV	protein_coding	8211	1.9e-05	0.002826798	0.715752411	0.711373854	1	0.061592798	0.022222831	0.346671283	0.381099052	C
ENSG00000138496	PARP9	protein_coding	8938	1.36e-13	9.02e-11	2.064958532	0.002348543	0.067883878	-0.818478311	0.176615938	1	-0.361291876	C
ENSG00000139178	C1RL	protein_coding	5014	3.03e-08	8.55e-06	0.695469642	0.035540413	0.418164614	0.261100748	0.513938643	1	0.08121981	C
ENSG00000139572	GPR84	protein_coding	2043	2.84e-17	3.1e-14	4.227963904	0.00295802	0.08008411	1.165968613	0.130542257	0.850015105	-0.603605293	C
ENSG00000140057	AK7	protein_coding	5001	1.09e-08	3.43e-06	2.497880204	0.416556461	1	0.279152632	0.009059616	0.196957721	-1.004640622	C
ENSG00000140199	SLC12A6	protein_coding	6799	1.82e-05	0.002727067	0.741518083	0.000772744	0.030224837	0.576976351	0.93717157	1	0.013526489	C
ENSG00000140379	BCL2A1	protein_coding	1089	9.7e-40	8.83e-36	2.64224168	0.801804545	1	0.046509969	0.651670514	1	-0.083753028	C
ENSG00000140853	NLRC5	protein_coding	12386	3.53e-06	0.000644708	0.600869188	0.11871316	0.75896565	-0.201135927	0.092511402	0.74341854	-0.217174704	C
ENSG00000142173	COL6A2	protein_coding	5386	3.74e-06	0.000677834	0.766869209	0.022429247	0.311296239	0.376267807	0.036080749	0.457125715	0.345448317	C
ENSG00000142347	MYO1F	protein_coding	8550	1.42e-05	0.002199542	0.896685001	0.020060996	0.292249837	0.4489687	0.18229472	1	0.260912954	C
ENSG00000142552	RCN3	protein_coding	2093	8.65e-08	2.22e-05	0.844301932	0.631809926	1	-0.074887422	0.709642477	1	0.058190107	C
ENSG00000143067	ZNF697	protein_coding	5041	0.000138198	0.015855961	0.593587876	0.711226042	1	-0.057386633	0.593425462	1	0.082758606	C
ENSG00000143466	IKBKE	protein_coding	3568	3.08e-24	6.76e-21	1.339949421	0.482364149	1	0.090186094	0.092862998	0.74417578	-0.216503465	C
ENSG00000144218	AFF3	protein_coding	12295	0.00030083	0.030698665	0.645328745	0.020901404	0.299896054	0.409540914	0.001566487	0.05948075	-0.56478914	C
ENSG00000144802	NFKBIZ	protein_coding	5902	3.3e-11	1.57e-08	1.090525903	0.049876876	0.501185076	0.315055531	0.164077132	0.969394024	-0.224897018	C
ENSG00000144834	TAGLN3	protein_coding	1791	0.00044177	0.04179881	0.863840499	0.30750584	1	0.247720111	0.820192449	1	0.055248591	C
ENSG00000145040	UCN2	protein_coding	1481	7.57e-05	0.009510757	0.903534642	0.123874296	0.777723365	0.34683216	0.072163596	0.669475413	-0.407436725	C
ENSG00000145901	TNIP1	protein_coding	6145	5.61e-16	5.03e-13	1.477366632	0.609335581	1	0.091265184	0.090671655	0.734631571	0.302398149	C
ENSG00000146232	NFKBIE	protein_coding	2556	1.57e-17	1.89e-14	1.101597075	0.477628801	1	0.089748235	0.101746098	0.782946984	0.206877919	C
ENSG00000146242	TPBG	protein_coding	6904	6.23e-05	0.007985137	0.768374412	0.00820848	0.16222576	0.505077643	0.23165667	1	0.228161939	C
ENSG00000146374	RSPO3	protein_coding	3179	0.000540371	0.04936754	1.864547259	0.009064166	0.174149318	1.005079554	0.329779899	1	0.406296455	C
ENSG00000146457	WTAP	protein_coding	5794	6.52e-18	8.14e-15	1.024279528	0.921940058	1	-0.011499218	0.446730899	1	0.089299774	C
ENSG00000147145	LPAR4	protein_coding	3113	3.8e-05	0.005132965	5.32569379	0.832498315	1	0.148576581	0.179414611	1	-1.080964887	C
ENSG00000147697	GSDMC	protein_coding	2934	0.000420292	0.040488587	2.437805362	0.779556941	1	0.147327594	0.017274483	0.296812536	1.1742109	C
ENSG00000150630	VEGFC	protein_coding	2423	1.64e-08	4.98e-06	1.175703473	0.131459594	0.805751523	-0.309786384	0.963723082	1	0.009329086	C
ENSG00000151150	ANK3	protein_coding	24624	8.97e-05	0.010962824	1.38363258	0.934794671	1	0.027810003	0.30101252	1	-0.354484773	C
ENSG00000151632	AKR1C2	protein_coding	6086	9.39e-06	0.001545043	1.448477652	0.385485558	1	0.266620754	0.014288159	0.265174863	0.749416962	C
ENSG00000151790	TDO2	protein_coding	5264	0.000182492	0.020315622	1.068546356	0.376445589	1	0.219753003	0.058148443	0.599533422	-0.525295888	C
ENSG00000151883	PARP8	protein_coding	10056	5.78e-08	1.53e-05	0.858231611	0.109951464	0.743369725	0.247929217	0.171022091	0.995664782	0.212736854	C
ENSG00000153823	PID1	protein_coding	3364	2.49e-11	1.2e-08	1.290260147	0.018229333	0.274808061	-0.447928068	0.011136124	0.226844195	-0.482276276	C
ENSG00000154451	GBP5	protein_coding	8200	2.99e-10	1.23e-07	1.9326092	0.3961381	1	-0.228309105	0.862286154	1	-0.046459199	C
ENSG00000156587	UBE2L6	protein_coding	2197	0.000133682	0.015393196	0.905952631	0.066667896	0.592079722	0.429320366	0.563221756	1	0.13542808	C
ENSG00000157601	MX1	protein_coding	8611	0.000428639	0.041044246	1.13798665	0.046167219	0.484858312	-0.633327603	0.007867373	0.178835924	-0.858960583	C
ENSG00000158315	RHBDL2	protein_coding	2914	7.75e-06	0.001296068	0.856638221	0.542643611	1	0.109560212	0.001015867	0.043737238	0.579106308	C
ENSG00000159110	IFNAR2	protein_coding	4614	1.86e-06	0.00035456	0.72829985	0.984893508	1	-0.002855157	0.298703967	1	0.156679318	C
ENSG00000159261	CLDN14	protein_coding	2853	4.76e-05	0.006320278	4.349166673	0.087324127	0.692111663	1.189292037	0.020735039	0.332832079	1.609652547	C
ENSG00000160013	PTGIR	protein_coding	3546	7.23e-09	2.36e-06	0.955637667	0.006298534	0.136837845	0.434684175	0.911988334	1	-0.017794449	C
ENSG00000160111	CPAMD8	protein_coding	10199	1.26e-10	5.62e-08	2.365656977	0.0854633	0.690352222	0.503590767	0.061264072	0.612996909	-0.593379176	C
ENSG00000160326	SLC2A6	protein_coding	3540	8.12e-33	4.31e-29	1.914432084	0.088445562	0.695658798	0.254947806	0.115229922	0.836888987	0.236067487	C
ENSG00000161570	CCL5	protein_coding	1512	9.02e-09	2.89e-06	1.827547983	0.024589407	0.330193946	0.687437485	0.007656074	0.175998497	0.817114104	C
ENSG00000162366	PDZK1IP1	protein_coding	1438	5.18e-10	2.04e-07	3.067973334	0.886037464	1	0.047761775	0.188688473	1	0.42651334	C
ENSG00000162493	PDPN	protein_coding	3707	6.91e-11	3.19e-08	0.974573467	0.008578365	0.167098361	0.386134531	0.238633581	1	0.173315692	C
ENSG00000162618	ELTD1	protein_coding	3527	0.000330228	0.033114822	0.734353917	0.009160442	0.17540738	0.527246625	0.003990065	0.113578619	-0.588915464	C
ENSG00000162711	NLRP3	protein_coding	4757	6.47e-09	2.15e-06	1.389686411	0.611465573	1	-0.11881083	0.111745613	0.831148397	-0.373113066	C
ENSG00000163347	CLDN1	protein_coding	3663	7.33e-12	3.82e-09	3.674063686	0.468232581	1	0.327823819	0.086671923	0.718714421	-0.78973155	C
ENSG00000163362	C1orf106	protein_coding	5413	2.02e-16	1.92e-13	3.574158459	0.022518512	0.312027108	-0.800330644	0.073434275	0.67320391	-0.627522196	C
ENSG00000163430	FSTL1	protein_coding	8727	2.2e-06	0.000411417	0.61081356	0.1447695	0.853010777	0.187228325	0.00074749	0.035077378	-0.43441953	C
ENSG00000163513	TGFBR2	protein_coding	4704	0.000348706	0.034495959	0.826364305	0.084269555	0.685317045	0.396538615	0.450413555	1	-0.173232413	C
ENSG00000163545	NUAK2	protein_coding	3405	0.000475963	0.04437468	0.810273733	0.715920849	1	-0.083417773	0.216416483	1	-0.284535069	C
ENSG00000163735	CXCL5	protein_coding	2538	2.72e-32	1.16e-28	5.003703916	0.792021529	1	0.067921833	0.048259884	0.547691223	0.502455374	C
ENSG00000163840	DTX3L	protein_coding	5868	7.62e-10	2.91e-07	1.139014147	0.085562267	0.690533409	-0.314010817	0.587543777	1	-0.098957847	C
ENSG00000163874	ZC3H12A	protein_coding	3117	2.22e-14	1.68e-11	1.216416125	0.238269505	0.951972115	0.183592015	0.323196474	1	0.153926999	C
ENSG00000164171	ITGA2	protein_coding	7910	2.34e-17	2.71e-14	1.078920421	0.669748039	1	-0.053650979	0.002962104	0.093098669	0.374266972	C
ENSG00000164307	ERAP1	protein_coding	7938	6.46e-09	2.15e-06	0.889061631	0.061374683	0.561576557	0.282880895	0.414082498	1	0.123613333	C
ENSG00000164308	ERAP2	protein_coding	7422	7.82e-07	0.000162662	0.958512546	0.021656991	0.307412436	0.441349056	0.050359495	0.560904094	0.376037357	C
ENSG00000164342	TLR3	protein_coding	6724	5.99e-07	0.000127533	1.95151182	0.028760184	0.364305195	-0.803606933	0.541813472	1	-0.219623326	C
ENSG00000165434	PGM2L1	protein_coding	8515	8.41e-05	0.010380328	0.950013117	0.461147029	1	0.175110756	0.883871119	1	-0.034780888	C
ENSG00000165757	KIAA1462	protein_coding	9515	1.14e-16	1.1e-13	1.294956046	0.289714301	1	-0.160666658	0.003426026	0.102422091	-0.447512172	C
ENSG00000166448	TMEM130	protein_coding	4663	0.00036752	0.035838562	2.166196355	0.080655498	0.665789491	0.831960483	0.188691668	1	0.638285359	C
ENSG00000166833	NAV2	protein_coding	14577	0.000107226	0.012786256	0.724584907	0.131806336	0.807099922	0.280268764	0.182851206	1	0.247743179	C
ENSG00000167077	MEI1	protein_coding	5412	2.69e-12	1.5e-09	2.303094053	0.021444408	0.305211352	0.683975826	0.145054444	0.898854788	0.434476715	C
ENSG00000167703	SLC43A2	protein_coding	10618	1.35e-06	0.000267899	1.234805253	0.44842013	1	0.187936567	0.147351677	0.907087466	0.359343331	C
ENSG00000167996	FTH1	protein_coding	2030	4.77e-06	0.000841302	0.699821173	0.325037768	1	0.149852832	0.006234144	0.154825124	0.417102009	C
ENSG00000168016	TRANK1	protein_coding	11182	1.23e-40	1.56e-36	2.576670434	0.009811553	0.183593967	0.449827354	0.75195333	1	0.05527033	C
ENSG00000168394	TAP1	protein_coding	4742	5.23e-17	5.29e-14	1.429813049	0.25911157	0.954111342	0.187409562	0.129912423	0.847759106	0.251634942	C
ENSG00000168702	LRP1B	protein_coding	17040	1.1e-05	0.001766678	1.711944759	0.802946975	1	0.081496123	0.002425133	0.081490858	-1.147524434	C
ENSG00000169554	ZEB2	protein_coding	17907	4.33e-07	9.48e-05	0.625023036	0.018586934	0.278419247	0.288461438	0.43183201	1	0.096495626	C
ENSG00000169896	ITGAM	protein_coding	5665	0.00030793	0.031372876	1.372644881	0.855323511	1	0.065188073	0.067373777	0.644458461	0.647056287	C
ENSG00000170365	SMAD1	protein_coding	6058	4.43e-17	4.62e-14	1.20409543	0.687400393	1	-0.056227098	0.012452419	0.244204711	0.348581132	C
ENSG00000171444	MCC	protein_coding	31750	1.06e-09	3.94e-07	0.859294213	0.018287203	0.275289408	0.326878567	0.127703761	0.843161924	0.211301587	C
ENSG00000171621	SPSB1	protein_coding	3403	9.47e-05	0.011529664	0.886174911	0.006756978	0.143238234	0.610732474	0.11339558	0.836888987	0.356334887	C
ENSG00000172216	CEBPB	protein_coding	1837	7.93e-06	0.001317859	0.76358842	0.293133346	1	0.178602752	0.235375838	1	0.20163132	C
ENSG00000172543	CTSW	protein_coding	1719	5.83e-05	0.007534797	1.348986255	0.160157397	0.903227579	-0.45613178	0.064485135	0.630852659	-0.605475254	C
ENSG00000172780	RAB43	protein_coding	4991	0.000447785	0.042305066	0.667051616	0.319989838	1	0.183262827	0.414315681	1	0.151252601	C
ENSG00000173193	PARP14	protein_coding	10495	1.96e-12	1.11e-09	1.239009915	0.764940344	1	0.051567844	0.069639304	0.65670996	-0.313991356	C
ENSG00000173432	SAA1	protein_coding	765	8.9e-36	6.3e-32	2.593229562	0.692137551	1	-0.07377564	0.470082401	1	-0.135000697	C
ENSG00000173918	C1QTNF1	protein_coding	4854	1.56e-08	4.74e-06	1.842757655	0.251053047	0.951972115	0.340214335	0.378653716	1	0.262238612	C
ENSG00000173926	2017-03-03	protein_coding	5179	0.000292345	0.030073723	0.895579449	0.023813289	0.322629533	0.543371786	0.004367088	0.121116309	0.686128433	C
ENSG00000174004	NRROS	protein_coding	2910	2.82e-09	9.88e-07	2.905148725	0.219316251	0.951972115	0.44470607	0.197330219	1	-0.502446145	C
ENSG00000174837	EMR1	protein_coding	3707	6.72e-06	0.001141053	0.736881723	0.050167111	0.502752774	0.312152548	0.192550286	1	0.208700631	C
ENSG00000175745	NR2F1	protein_coding	4201	0.000100469	0.012139598	0.899187471	0.747124335	1	-0.073325428	0.044375794	0.519242457	-0.461711584	C
ENSG00000177464	GPR4	protein_coding	3145	4.63e-08	1.24e-05	1.952359098	0.650937205	1	-0.145430702	0.990208056	1	-0.003958618	C
ENSG00000177674	AGTRAP	protein_coding	2433	0.000130065	0.015119449	0.837921799	0.416384325	1	0.176354069	0.002789623	0.089568349	0.650726311	C
ENSG00000177757	FAM87B	lincRNA	1944	1.23e-08	3.81e-06	1.168387898	0.493328621	1	-0.128100631	0.092757871	0.744086075	-0.325025265	C
ENSG00000178033	FAM26E	protein_coding	9784	2.59e-05	0.003662507	0.97792258	0.026918787	0.35074844	0.501225608	0.263875282	1	0.253867584	C
ENSG00000178104	PDE4DIP	protein_coding	28338	8.2e-24	1.68e-20	1.168355899	0.599712871	1	-0.060059186	0.999850304	1	-2.15e-05	C
ENSG00000178607	ERN1	protein_coding	10864	1.65e-17	1.95e-14	0.967310256	0.078869771	0.656409677	0.196091034	0.024410089	0.366162835	0.251322786	C
ENSG00000178685	PARP10	protein_coding	6033	6.6e-11	3.07e-08	1.552702772	0.257196204	0.951972115	-0.261797598	0.140257949	0.884137952	-0.341341865	C
ENSG00000178860	MSC	protein_coding	2113	1.43e-07	3.45e-05	1.432732913	0.675740994	1	0.107459858	0.501742287	1	-0.174582182	C
ENSG00000179300	ZCCHC5	protein_coding	2648	0.000276663	0.028692252	1.283274675	0.216317773	0.951972115	-0.405906653	0.799148486	1	0.080869934	C
ENSG00000179362	HMGN2P46	pseudogene	3091	4.06e-15	3.29e-12	1.680208741	0.429563528	1	0.145946818	0.168224618	0.984652912	-0.26459551	C
ENSG00000179826	MRGPRX3	protein_coding	1741	5.03e-10	1.99e-07	3.442868736	0.087400429	0.692111663	0.819282917	0.173628209	1	0.652161799	C
ENSG00000179994	SPDYE7P	pseudogene	1262	0.000223942	0.0240975	5.126922199	0.020296487	0.293998956	-2.443304585	0.027021524	0.386662833	-2.344814144	C
ENSG00000180353	HCLS1	protein_coding	5093	3.21e-12	1.76e-09	1.409363369	0.139756416	0.83797263	0.281667533	0.037814694	0.471126256	-0.405099722	C
ENSG00000180509	KCNE1	protein_coding	5647	0.000465008	0.04350137	2.191529505	0.379110782	1	0.435873762	0.37641184	1	-0.476035684	C
ENSG00000180672	AC007362.1	pseudogene	1886	6.6e-19	8.76e-16	1.544621945	0.051502807	0.510196681	-0.32824841	0.001580561	0.059943665	0.530630298	C
ENSG00000181381	DDX60L	protein_coding	12156	2.14e-07	4.94e-05	1.334747699	0.704652824	1	-0.095242206	0.041938727	0.500850018	-0.514331733	C
ENSG00000181617	FDCSP	protein_coding	566	1.74e-10	7.45e-08	4.237721256	0.574032061	1	0.235841738	0.718956421	1	-0.156685393	C
ENSG00000181804	SLC9A9	protein_coding	4087	1.26e-07	3.1e-05	1.570790403	0.014650795	0.238964829	0.642446831	0.60196741	1	0.140391092	C
ENSG00000182179	UBA7	protein_coding	4545	2.39e-19	3.46e-16	1.75747519	0.323931463	1	-0.181516691	0.748801879	1	-0.058904976	C
ENSG00000182326	C1S	protein_coding	6389	3.63e-16	3.35e-13	2.089250363	0.007759313	0.156741787	0.655977406	0.075671342	0.686008547	0.436801312	C
ENSG00000183484	GPR132	protein_coding	4198	1.22e-07	3.02e-05	1.826167619	0.765124934	1	-0.094258386	0.053419699	0.580011671	-0.627680125	C
ENSG00000183718	TRIM52	protein_coding	4682	2.69e-06	0.000497098	0.827633461	0.053681381	0.522710486	0.336198891	0.946416873	1	-0.011730197	C
ENSG00000183908	LRRC55	protein_coding	5410	1.12e-09	4.16e-07	3.780808914	0.373634314	1	0.409115025	0.04966456	0.556165808	-0.963567429	C
ENSG00000184014	DENND5A	protein_coding	8648	7.91e-05	0.009814054	0.701352582	0.008471424	0.165581532	0.465923625	0.026081389	0.380797965	0.39361739	C
ENSG00000184371	CSF1	protein_coding	5418	0.000261294	0.027410908	0.62950035	0.000725122	0.028786545	0.581629432	0.005156476	0.135962292	0.480952367	C
ENSG00000184384	MAML2	protein_coding	7106	1.04e-05	0.001685381	1.297733746	0.169349526	0.937830442	0.396063098	0.030572255	0.417757396	-0.62763917	C
ENSG00000184451	CCR10	protein_coding	2619	8.92e-12	4.54e-09	1.392054376	0.056373162	0.534521918	-0.373814947	0.066943328	0.642725765	-0.359859171	C
ENSG00000184530	C6orf58	protein_coding	1530	3.09e-13	1.97e-10	2.906135067	0.051412852	0.509642153	-0.694540227	0.662805571	1	-0.153893908	C
ENSG00000185033	SEMA4B	protein_coding	7011	0.000312811	0.031717971	0.835467559	0.085828913	0.690880021	0.395827525	0.004033137	0.114344638	0.664415918	C
ENSG00000185215	TNFAIP2	protein_coding	5029	0.00046319	0.043438184	0.82104102	0.064203374	0.577440431	0.429329727	0.066917279	0.642725765	0.425193653	C
ENSG00000186088	GSAP	protein_coding	9001	2.11e-06	0.000396472	1.171179742	0.943413297	1	-0.017024137	0.267140416	1	-0.267834022	C
ENSG00000186407	CD300E	protein_coding	3772	0.000324909	0.03268756	4.572091837	0.728591314	1	-0.240053154	0.261469229	1	-0.886036492	C
ENSG00000186431	FCAR	protein_coding	2366	3.36e-05	0.004595809	5.807776412	0.869228134	1	0.13595838	0.349647025	1	-0.8275585	C
ENSG00000186716	BCR	protein_coding	12389	2.66e-05	0.003752867	0.587856362	0.000796239	0.030915919	0.466289392	0.00124929	0.050540701	0.448883537	C
ENSG00000187608	ISG15	protein_coding	711	1.38e-07	3.37e-05	1.682884834	0.058211654	0.543510777	-0.589744626	0.066132297	0.638447042	-0.57223013	C
ENSG00000187689	AMTN	protein_coding	1037	1.19e-05	0.001883123	4.528917488	0.142161946	0.843825321	-1.078246559	0.815824745	1	-0.162069008	C
ENSG00000187775	DNAH17	protein_coding	16142	1.91e-08	5.65e-06	1.625648233	0.449451659	1	-0.206282292	0.679527789	1	-0.112777356	C
ENSG00000188056	TREML4	protein_coding	2712	5.14e-06	0.000904974	2.851105152	0.107567821	0.743369725	-0.812159532	0.022374421	0.348197696	-1.219249204	C
ENSG00000188372	ZP3	protein_coding	2716	0.000204412	0.022326529	0.799264139	0.022960316	0.316186002	-0.48396499	0.893804178	1	-0.027741094	C
ENSG00000196083	IL1RAP	protein_coding	9596	7.1e-09	2.33e-06	1.231425169	0.63913286	1	-0.098105646	0.032993261	0.433890765	-0.447426136	C
ENSG00000196189	SEMA4A	protein_coding	6676	4.51e-13	2.79e-10	2.04236223	0.384348284	1	0.205791666	0.00173025	0.064181294	0.727771953	C
ENSG00000196611	MMP1	protein_coding	1970	2.05e-09	7.3e-07	2.138439426	0.207034129	0.951972115	-0.432097052	0.019377305	0.317952961	0.803908076	C
ENSG00000196743	GM2A	protein_coding	4479	2.07e-05	0.003043338	0.721407182	0.451967083	1	0.126240941	0.005504026	0.141894686	-0.469271789	C
ENSG00000196878	LAMB3	protein_coding	4688	1.24e-09	4.58e-07	0.895119117	0.086928635	0.690880021	0.250375524	0.020598205	0.331722786	0.338814383	C
ENSG00000197520	FAM177B	protein_coding	2601	4.55e-05	0.006077846	2.100381259	0.985713581	1	-0.00780029	0.327733348	1	0.412312747	C
ENSG00000197632	SERPINB2	protein_coding	2748	1.14e-17	1.4e-14	4.465981345	0.047987718	0.490642823	-0.899513084	0.071188631	0.664299107	0.81940444	C
ENSG00000197965	MPZL1	protein_coding	7069	9.3e-06	0.001534407	0.601284122	0.171246171	0.944352856	0.184759754	2.6e-05	0.002736513	0.56938033	C
ENSG00000198624	CCDC69	protein_coding	4993	7.04e-12	3.74e-09	1.09048381	0.093467473	0.700459863	0.260800852	0.028328149	0.397236638	0.341129212	C
ENSG00000198691	ABCA4	protein_coding	8669	3.85e-16	3.5e-13	2.152882349	0.840890712	1	0.047795113	0.015061436	0.273700688	-0.593201594	C
ENSG00000198771	RCSD1	protein_coding	5718	1.17e-11	5.8e-09	3.977235852	0.124467904	0.780268943	0.738305573	0.001825513	0.06699897	1.515022752	C
ENSG00000198832	SELM	protein_coding	3187	8.28e-08	2.14e-05	1.195625586	0.092598579	0.700459863	0.367765329	0.012639206	0.247030911	0.546060744	C
ENSG00000203364	RP11-370F5.4	lincRNA	410	0.000104152	0.012549782	1.833877102	0.027981452	0.358435983	0.968011689	0.006896049	0.164772881	1.19400339	C
ENSG00000203815	FAM231D	protein_coding	632	9.75e-06	0.001596187	1.220044708	0.121317289	0.768210125	0.372671966	0.011523987	0.231706015	-0.680340238	C
ENSG00000204525	HLA-C	protein_coding	2507	1.29e-05	0.002028357	0.856112258	0.156139396	0.889385939	0.27512628	0.034843695	0.448956285	0.409727766	C
ENSG00000204592	HLA-E	protein_coding	2975	0.000311841	0.031670052	0.670051597	0.153011241	0.878407575	0.264160022	0.115084095	0.836888987	0.291394701	C
ENSG00000205300	RP11-352D3.2	protein_coding	686	3.26e-05	0.004473186	2.552827399	0.734408502	1	0.164335804	0.005918374	0.149608703	-1.574275637	C
ENSG00000205413	SAMD9	protein_coding	6852	8.52e-14	5.96e-11	1.637536802	0.002090421	0.062172707	-0.658350083	0.004175349	0.117073412	-0.612869663	C
ENSG00000206503	HLA-A	protein_coding	2710	9.68e-09	3.07e-06	0.772082427	0.077241572	0.647251193	0.235771066	0.25114911	1	0.15319584	C
ENSG00000213362	FTH1P12	pseudogene	551	7.31e-06	0.001238236	1.114004199	0.647297607	1	-0.109900313	0.880412495	1	0.036109628	C
ENSG00000213928	IRF9	protein_coding	3794	7.77e-05	0.009688323	0.847108341	0.262642178	0.959465141	0.228185945	0.533209521	1	-0.130009119	C
ENSG00000214530	STARD10	protein_coding	3710	8.5e-07	0.000174024	0.764515171	0.008074246	0.160419265	0.399817582	0.090513771	0.733699945	0.256725654	C
ENSG00000217825	AC099552.4	protein_coding	744	1.13e-05	0.001801606	1.658385944	0.070596571	0.613871503	-0.604042116	0.016363289	0.288074407	-0.844890779	C
ENSG00000219507	FTH1P8	pseudogene	514	4.18e-06	0.000751489	0.909086363	0.658980395	1	-0.085574664	0.411678863	1	0.158862746	C
ENSG00000221843	C2orf16	protein_coding	6200	0.000363839	0.035534017	1.832297544	0.023177043	0.317624387	0.893861577	0.193447174	1	-0.599402942	C
ENSG00000221963	APOL6	protein_coding	10121	9.69e-09	3.07e-06	1.238989134	0.712624642	1	0.07748029	0.179628458	1	0.282324324	C
ENSG00000223361	FTH1P10	pseudogene	930	4.63e-06	0.000819004	0.876705883	0.601112871	1	-0.09780743	0.342745536	1	0.176846875	C
ENSG00000223511	RP13-297E16.4	lincRNA	747	4e-08	1.08e-05	0.934229568	0.261348498	0.957309464	0.181447971	0.052856399	0.577214361	0.312873822	C
ENSG00000223804	RP6-206I17.1	lincRNA	2561	0.00023498	0.025034389	0.993139185	0.042740256	0.46118928	0.473392394	0.148107129	0.910154185	-0.376234564	C
ENSG00000224460	RP11-439L18.2	lincRNA	402	0.000534786	0.048927542	1.16845824	0.241866064	0.951972115	-0.363098285	0.449418488	1	-0.23495468	C
ENSG00000225131	PSME2P2	pseudogene	702	0.000424541	0.040836051	0.991615125	0.157664942	0.895356327	-0.379679798	0.855355679	1	-0.047958117	C
ENSG00000225216	AC007362.3	antisense	923	8.59e-05	0.01056195	1.622762606	0.00883545	0.17100759	-1.034178144	0.615084713	1	-0.183099887	C
ENSG00000228695	CES1P1	pseudogene	3414	2.17e-05	0.003170059	0.618568376	0.04708646	0.487498501	0.282721124	0.893309764	1	0.019288309	C
ENSG00000230024	RP11-95P13.1	lincRNA	451	1.53e-05	0.00231887	2.899303865	0.24480254	0.951972115	0.630140438	0.449027458	1	0.414020932	C
ENSG00000230647	AC022816.2	lincRNA	804	6.39e-06	0.001093528	3.043852029	0.124790004	0.7807833	0.798002705	0.225742225	1	-0.675979844	C
ENSG00000230724	LINC01001	lincRNA	4605	1.52e-07	3.64e-05	1.290886425	0.001933978	0.058564573	0.677088218	0.955436976	1	-0.01270629	C
ENSG00000231023	LINC00326	lincRNA	2515	2e-05	0.002964532	2.240957502	0.944116314	1	0.029085933	0.062800001	0.620083065	-0.855827353	C
ENSG00000231925	TAPBP	protein_coding	5056	7.18e-12	3.78e-09	0.875939982	0.234702659	0.951972115	0.150589168	0.060636251	0.610459034	0.237840371	C
ENSG00000232949	AC002480.4	antisense	557	0.000187484	0.020798635	1.928239367	0.888095649	1	0.062125907	0.10118048	0.781368643	-0.775861945	C
ENSG00000233621	LINC01137	antisense	1395	6.06e-14	4.44e-11	1.182767214	0.110756546	0.743369725	0.236780303	0.783350522	1	0.041258233	C
ENSG00000234745	HLA-B	protein_coding	3012	2.29e-22	4.29e-19	1.873018583	0.019937994	0.291257549	0.428562933	0.005838153	0.148228106	0.508044918	C
ENSG00000234975	FTH1P2	pseudogene	413	1.89e-05	0.002811516	0.821868033	0.539327914	1	-0.115686492	0.40074357	1	0.157813974	C
ENSG00000235999	RP11-403I13.8	lincRNA	1986	1.57e-10	6.76e-08	1.032662448	0.000158297	0.009064657	0.580718895	0.032380955	0.429298787	-0.33824374	C
ENSG00000236453	AC003092.1	lincRNA	1064	1.55e-07	3.72e-05	2.264314791	0.071222189	0.617288054	0.743315444	0.123118439	0.836888987	0.634540374	C
ENSG00000237094	RP4-669L17.10	lincRNA	6869	2.47e-06	0.000457799	2.129135695	0.052568685	0.516337521	0.589683049	0.883919165	1	0.049122677	C
ENSG00000237264	FTH1P11	pseudogene	551	6.31e-05	0.008071135	0.77761426	0.788953893	1	-0.051263894	0.283554757	1	0.205018365	C
ENSG00000237683	AL627309.1	protein_coding	2661	3.54e-10	1.44e-07	1.395724095	0.005452888	0.123391449	0.553401357	0.008245424	0.184937737	-0.562786836	C
ENSG00000239620	RP11-88I21.1	pseudogene	601	1.45e-06	0.000281825	3.651810545	0.012866309	0.219707153	-1.499703037	0.17348319	1	-0.774394048	C
ENSG00000239713	APOBEC3G	protein_coding	5496	0.000427892	0.041044246	1.146350239	0.002662775	0.074628185	-0.975767432	0.00872136	0.192162638	-0.849991656	C
ENSG00000240065	PSMB9	protein_coding	3072	3.09e-12	1.71e-09	1.554729616	0.015104756	0.243769325	-0.521857288	0.002767931	0.089099507	-0.647089383	C
ENSG00000242247	ARFGAP3	protein_coding	3381	6.52e-06	0.001113039	0.704320912	0.04654057	0.487498501	0.309037087	0.050779926	0.563919311	0.303352062	C
ENSG00000242258	LINC00996	lincRNA	2171	8.51e-09	2.75e-06	1.650050402	0.400064113	1	-0.221418419	0.20846597	1	0.324679192	C
ENSG00000242687	AC004893.11	antisense	4194	1.02e-05	0.0016623	0.707949681	0.0563252	0.534512303	0.294359214	0.888410705	1	0.021964827	C
ENSG00000243649	CFB	protein_coding	6622	1.75e-15	1.49e-12	2.360185773	0.508392455	1	0.169243073	0.985142109	1	0.004804131	C
ENSG00000253326	RP11-261C10.7	pseudogene	1243	0.000418951	0.040420565	0.910641334	0.049938205	0.501326674	0.44876954	0.091945292	0.74017704	-0.42680803	C
ENSG00000253522	MIR146A	lincRNA	2301	0.000125519	0.014746588	2.99459921	0.16614945	0.925625418	0.633076372	0.908649422	1	0.058390032	C
ENSG00000253891	RP11-203E8.1	lincRNA	491	6.23e-05	0.007985137	2.24452616	0.024119676	0.325602846	0.864110544	0.019383661	0.317952961	0.903006276	C
ENSG00000254303	RP11-398G24.2	lincRNA	790	3.32e-05	0.004540783	4.971902423	0.101440245	0.729113878	0.827375979	0.082479405	0.712655757	-1.285847079	C
ENSG00000255071	SAA2-SAA4	processed_transcript	743	1.39e-06	0.000272663	3.642203128	0.760982253	1	-0.161739954	0.074767894	0.680822989	-1.029577225	C
ENSG00000255325	RP11-96B2.1	lincRNA	631	0.000393324	0.03817938	1.320550506	0.259477399	0.954629511	-0.405020498	0.582189387	1	-0.197210281	C
ENSG00000255364	RP11-94A24.1	lincRNA	553	0.000130354	0.015119449	1.401222079	0.803499836	1	-0.083160927	0.076707097	0.691656442	-0.62079883	C
ENSG00000256128	LINC00944	lincRNA	1853	0.000130149	0.015119449	1.131856467	0.389435507	1	0.247104626	0.370826872	1	-0.259502357	C
ENSG00000256196	RP11-881M11.4	antisense	864	3.13e-07	7e-05	1.506667368	0.14879153	0.865023736	0.354020324	0.874884326	1	0.040255199	C
ENSG00000256690	RP11-727F15.9	antisense	765	0.000131532	0.01522829	1.250210631	0.002554285	0.072320679	-0.97786601	0.103958399	0.793530336	-0.502280391	C
ENSG00000256802	RP11-680F8.1	antisense	2736	7.5e-07	0.000157158	0.942615448	0.669304246	1	0.078358176	0.027214219	0.388372883	0.403060296	C
ENSG00000257194	RP11-567C2.1	lincRNA	926	6.25e-08	1.64e-05	3.199005644	0.697186178	1	-0.181353242	0.615711347	1	-0.236165018	C
ENSG00000257594	GALNT4	protein_coding	5866	1.18e-05	0.001873229	1.378322863	0.469297875	1	0.18896763	0.854452223	1	-0.050200204	C
ENSG00000258216	RP11-654D12.2	lincRNA	682	0.000347317	0.034448723	3.313642499	0.00421618	0.103362083	-2.390345747	0.054629801	0.580650126	-1.397773477	C
ENSG00000258393	RP11-907D1.2	lincRNA	840	8.64e-09	2.78e-06	2.652430488	0.300363508	1	0.392887442	0.714495313	1	-0.142496919	C
ENSG00000258590	NBEAP1	pseudogene	3689	7.6e-14	5.38e-11	1.912000601	0.009913849	0.184964591	0.561791379	0.041915477	0.500666255	-0.471542933	C
ENSG00000258955	LINC00519	lincRNA	682	3.43e-06	0.000627031	1.64775325	0.802557335	1	0.07240611	0.002642357	0.086285841	0.812754243	C
ENSG00000259354	RP11-519G16.3	antisense	3886	7.16e-32	2.85e-28	3.107840532	0.003664475	0.093747125	0.571788867	0.766468079	1	0.060222754	C
ENSG00000259370	RP11-1069G10.1	antisense	4086	1.82e-09	6.55e-07	1.606057722	0.662187336	1	0.106205479	0.004378114	0.121263676	-0.728224603	C
ENSG00000260918	RP11-731J8.2	sense_overlapping	7000	0.00032493	0.03268756	4.572073134	0.156009298	0.888824446	0.820776267	0.132620678	0.857551113	-1.264174556	C
ENSG00000261040	CTD-2319I12.1	processed_transcript	1099	7.29e-10	2.8e-07	1.929664471	0.361297391	1	-0.261119597	0.002691565	0.087399679	0.837277012	C
ENSG00000264229	RNU4ATAC	snRNA	127	0.000434522	0.041358808	1.510535074	0.006655754	0.141792729	-1.133036109	0.00131107	0.052113005	-1.453559472	C
ENSG00000265096	C1QTNF1-AS1	protein_coding	966	4.28e-10	1.72e-07	2.211974043	0.020308476	0.29410572	-0.661194222	0.241514883	1	-0.322552707	C
ENSG00000266537	CTD-2510F5.2	pseudogene	798	1.2e-07	2.97e-05	4.714646598	0.030964291	0.381523443	-1.28783973	0.314253042	1	-0.565616989	C
ENSG00000267123	CTD-2357A8.3	lincRNA	1271	5.82e-05	0.007528752	0.710396319	0.368370574	1	-0.156876384	0.674629035	1	-0.073295133	C
ENSG00000271581	XXbac-BPG248L24.12	pseudogene	991	0.000482164	0.044887056	1.678960204	0.382408794	1	0.33461636	0.633967548	1	0.188048404	C
ENSG00000272098	AC092299.8	pseudogene	2070	0.00025967	0.027285509	1.726748002	0.024648264	0.330496425	0.842522781	0.63802205	1	0.187126412	C
ENSG00000272666	CTA-384D8.35	lincRNA	602	6.5e-08	1.7e-05	3.359530039	0.655082116	1	-0.172881338	0.044449753	0.519821295	-0.892554837	C
ENSG00000273132	RP11-350J20.12	antisense	312	2.29e-05	0.003329769	0.927635291	0.750231612	1	0.068105174	0.6722603	1	-0.091005717	C
ENSG00000273174	RP11-434H6.6	antisense	565	2.7e-06	0.000497098	1.824377206	0.430536064	1	-0.269480953	0.076760867	0.691945315	-0.63158671	C
ENSG00000111331	OAS3	protein_coding	8251	5.2e-15	4.14e-12	1.561315371	6.27e-06	0.000702164	-0.886513814	0.016510416	0.28960399	-0.46755537	D
ENSG00000115290	GRB14	protein_coding	2969	4.64e-17	4.76e-14	1.53252858	2.44e-09	1.04e-06	-1.071563252	0.002688184	0.08733444	-0.531083505	D
ENSG00000116260	QSOX1	protein_coding	9311	4.9e-05	0.006467597	0.656693828	1.65e-05	0.001554613	-0.697224344	0.15555025	0.937438319	-0.228813096	D
ENSG00000138642	HERC6	protein_coding	5793	5.67e-10	2.22e-07	1.590414238	4.39e-05	0.003387699	-1.02869299	0.007554209	0.174222881	-0.66673072	D
ENSG00000162892	IL24	protein_coding	1979	8.68e-12	4.46e-09	1.20027713	1.08e-07	2.61e-05	-0.928090921	0.000991663	0.042898188	0.560462489	D
ENSG00000163661	PTX3	protein_coding	1940	1.04e-11	5.25e-09	1.378898263	0.000134547	0.007999586	-0.764164317	0.08643569	0.717409469	-0.341492681	D
ENSG00000163734	CXCL3	protein_coding	2219	1.47e-35	8.5e-32	2.86941715	0.000344867	0.016472319	-0.765532336	0.01353164	0.25647019	0.524604671	D
ENSG00000164283	ESM1	protein_coding	2695	3.07e-30	8.87e-27	2.424402228	1.32e-08	4.43e-06	-1.144807302	0.711597647	1	-0.07291348	D
ENSG00000166922	SCG5	protein_coding	2192	0.000185765	0.020643886	0.876714177	1.62e-07	3.63e-05	-1.241490067	0.011351848	0.229695454	0.588822622	D
ENSG00000169248	CXCL11	protein_coding	1908	4.83e-07	0.000104971	3.325834257	0.000192218	0.010488297	-2.272985315	0.00628136	0.155573003	-1.596938733	D
ENSG00000169429	IL8	protein_coding	2274	2.87e-17	3.1e-14	3.761544206	0.0006402	0.026169423	-1.384351403	0.425214034	1	-0.317673753	D
ENSG00000171608	PIK3CD	protein_coding	6593	3.98e-10	1.6e-07	0.941267393	7.22e-09	2.67e-06	-0.870101096	0.295671195	1	-0.15581239	D
ENSG00000249965	CDC42P4	pseudogene	563	0.000509065	0.047115936	4.782793681	0.000848473	0.032449369	-4.782793681	0.373481289	1	-0.793200337	D
ENSG00000074410	CA12	protein_coding	7313	8.25e-07	0.000169513	0.715386575	5.26e-08	1.41e-05	0.781197662	8.89e-05	0.007096815	0.562321466	E
ENSG00000074660	SCARF1	protein_coding	4957	3.74e-12	2.03e-09	1.294536626	0.000476594	0.021031228	0.607113658	0.003964721	0.113224341	-0.520998726	E
ENSG00000075420	FNDC3B	protein_coding	13299	5.87e-09	1.99e-06	0.665131259	4.32e-09	1.74e-06	0.669522817	0.000857557	0.038715745	0.379230251	E
ENSG00000075651	PLD1	protein_coding	9953	5.72e-09	1.95e-06	0.749974356	2.71e-07	5.55e-05	0.651364496	0.20717979	1	0.160220482	E
ENSG00000085117	CD82	protein_coding	4054	1.62e-21	2.71e-18	1.234603922	1.72e-06	0.000247756	0.610010237	0.041038426	0.496523622	0.26004906	E
ENSG00000104998	IL27RA	protein_coding	2677	2.55e-09	8.96e-07	0.861515541	1.18e-09	5.4e-07	0.866173571	0.021059447	0.335497805	0.328226604	E
ENSG00000105246	EBI3	protein_coding	1284	6.21e-15	4.82e-12	1.710998922	8.75e-07	0.000143994	0.910598773	0.073609703	0.67398013	0.341367048	E
ENSG00000106034	CPED1	protein_coding	7705	0.000297508	0.030457265	0.613524518	1.55e-06	0.00022626	0.790720448	0.109104314	0.81891829	-0.27072852	E
ENSG00000110042	DTX4	protein_coding	6072	4.76e-25	1.12e-21	1.538852639	1.03e-10	7.07e-08	0.916534447	0.000231757	0.01435563	0.522208272	E
ENSG00000112299	VNN1	protein_coding	3106	3.21e-10	1.31e-07	2.253915844	0.000129865	0.00780131	1.115900266	0.041060057	0.496690962	0.606344808	E
ENSG00000113555	PCDH12	protein_coding	6818	1.39e-05	0.00214913	1.042051006	8.07e-05	0.005406473	0.854064945	0.547030206	1	0.135386625	E
ENSG00000115919	KYNU	protein_coding	3070	1.44e-06	0.000280579	2.280993909	2.9e-05	0.002430555	1.713858383	0.176300184	1	-0.581324857	E
ENSG00000132003	ZSWIM4	protein_coding	4713	2.56e-05	0.003629183	1.068603098	0.00038627	0.017888358	0.893267927	0.019982451	0.324514803	0.583551806	E
ENSG00000137266	SLC22A23	protein_coding	8898	4.68e-05	0.006230427	0.669391514	0.000250455	0.012830405	0.596539185	0.054812268	0.581810431	0.31293048	E
ENSG00000138944	KIAA1644	protein_coding	6751	7.79e-07	0.000162662	1.736983592	0.000890969	0.033596949	0.953915976	0.010486003	0.218210331	0.747224194	E
ENSG00000140465	CYP1A1	protein_coding	3435	0.000430373	0.041086772	1.101423576	0.000373919	0.01750802	1.096155743	0.009201792	0.199029391	0.800073152	E
ENSG00000147168	IL2RG	protein_coding	2760	2.8e-07	6.33e-05	3.456408535	4.65e-05	0.003533214	1.925038743	0.002039171	0.072017906	1.466362317	E
ENSG00000162407	PPAP2B	protein_coding	5286	1.13e-07	2.82e-05	1.562696637	3.76e-08	1.07e-05	1.53033496	0.01500952	0.273152681	0.673666303	E
ENSG00000164142	FAM160A1	protein_coding	4932	0.00040241	0.038987344	0.615261584	0.000202998	0.010909511	0.609686623	0.022760338	0.351262741	0.379554394	E
ENSG00000164181	ELOVL7	protein_coding	4586	3.1e-08	8.67e-06	1.336777849	0.000583864	0.024508036	0.813374245	0.221968596	1	0.288009747	E
ENSG00000164929	BAALC	protein_coding	3997	7.79e-06	0.001298176	3.336084484	0.0001989	0.010779029	1.955328212	0.072322768	0.66995882	0.962487041	E
ENSG00000167528	ZNF641	protein_coding	5646	0.000226344	0.024281327	0.623544018	2.37e-07	5.05e-05	0.855578217	0.003399892	0.101832035	0.4866065	E
ENSG00000167723	TRPV3	protein_coding	9780	2.03e-10	8.57e-08	1.818282285	6.56e-05	0.004591101	1.096931975	0.229681553	1	0.328136624	E
ENSG00000168734	PKIG	protein_coding	2496	5.49e-05	0.007135847	0.73670999	7.47e-06	0.000811827	0.79973926	0.001494133	0.057417146	0.568231156	E
ENSG00000175898	CTD-2369P2.2	lincRNA	1760	3.4e-05	0.004638234	1.057429167	0.001224001	0.04242826	0.722558186	0.024910919	0.370619762	0.511498827	E
ENSG00000180758	GPR157	protein_coding	5372	0.000435277	0.041368896	0.614951125	3.41e-06	0.000431527	0.804207293	0.017870241	0.302639183	0.410034956	E
ENSG00000182050	MGAT4C	protein_coding	4703	7.84e-05	0.009750842	2.792815792	6.16e-06	0.000690374	1.74625888	0.071964449	0.668499433	0.788279736	E
ENSG00000182752	PAPPA	protein_coding	11573	3.52e-08	9.62e-06	0.7538196	5.63e-06	0.000643736	0.616802036	0.002609398	0.085738227	-0.409915344	E
ENSG00000185101	ANO9	protein_coding	6207	1.48e-27	4.08e-24	2.667617689	2.01e-08	6.34e-06	1.040989594	0.008650803	0.191004578	0.49966159	E
ENSG00000196376	SLC35F1	protein_coding	4852	0.000144139	0.016443966	2.366736973	3.34e-09	1.4e-06	2.747692751	0.004502934	0.124019608	-1.689046662	E
ENSG00000197705	KLHL14	protein_coding	4992	9.17e-05	0.011187353	3.079549283	5.93e-13	7.56e-10	2.686224278	0.333948023	1	-0.546017127	E
ENSG00000205809	KLRC2	protein_coding	1489	2.64e-05	0.003722973	3.792814354	0.000284585	0.014113355	1.597055443	0.032964684	0.43387602	1.012865839	E
ENSG00000223949	RP11-24J23.2	antisense	3544	2.17e-08	6.35e-06	1.932125656	4.07e-19	2.59e-15	2.811197724	0.945826388	1	0.021288205	E
ENSG00000224596	ZMIZ1-AS1	antisense	4427	2.01e-08	5.92e-06	1.207599255	0.000612481	0.025457558	0.728158561	0.359777135	1	0.193914061	E
ENSG00000231574	RP11-91K9.1	lincRNA	3005	6.65e-45	1.41e-40	4.396683562	8.15e-05	0.005442871	0.795471671	0.374867019	1	-0.187258319	E
ENSG00000248968	CTD-2256P15.1	antisense	688	0.000107976	0.012851542	2.117852964	1.18e-09	5.4e-07	2.860283819	0.165397543	0.97347438	0.64969979	E
ENSG00000250929	KB-1639H6.4	antisense	556	0.000235495	0.025034389	4.016733507	3.56e-06	0.000445671	3.356646947	0.005476075	0.141345769	1.984354779	E
ENSG00000255465	RP11-264E20.1	lincRNA	1157	1.39e-06	0.00027243	2.107670184	0.000238099	0.012301069	1.209005355	0.254413758	1	-0.426373968	E
ENSG00000255921	RP11-662I13.2	antisense	728	5.08e-08	1.35e-05	2.362574692	0.000159536	0.009094675	1.481282219	0.013084409	0.250730028	0.969518922	E
ENSG00000258183	RP11-753N8.1	lincRNA	1122	3.01e-10	1.24e-07	3.382705048	0.000534758	0.02291508	1.739007744	0.555539514	1	-0.288184288	E
ENSG00000258227	CLEC5A	protein_coding	4129	5.17e-06	0.000907331	1.838474931	0.000320526	0.015521007	1.259739061	0.009882153	0.20898899	0.909712563	E
ENSG00000260454	RP11-367F23.2	lincRNA	1395	1.53e-05	0.002317847	1.252384834	1.64e-12	1.8e-09	1.908025497	0.001307795	0.052047782	0.867719121	E
ENSG00000041353	RAB27B	protein_coding	7432	3.25e-05	0.004468722	1.066172747	0.053589181	0.522384118	-0.490676635	1.31e-05	0.001581594	-1.120335106	F
ENSG00000084636	COL16A1	protein_coding	9365	8.7e-07	0.00017761	0.774906543	0.703932466	1	0.059158594	9.84e-06	0.001274122	-0.697594887	F
ENSG00000100647	KIAA0247	protein_coding	5830	1.74e-19	2.7e-16	1.231696543	0.253430674	0.951972115	0.152191211	3.08e-08	1.22e-05	-0.747574656	F
ENSG00000108771	DHX58	protein_coding	3843	1.14e-07	2.84e-05	2.324187763	0.078618228	0.654849196	-0.671324989	1.82e-06	0.000345664	-2.114700934	F
ENSG00000125538	IL1B	protein_coding	3096	1.61e-31	6.04e-28	2.096637419	0.017419326	0.266474548	0.410435239	2.28e-07	6.86e-05	-0.899128607	F
ENSG00000130487	KLHDC7B	protein_coding	2990	0.000336279	0.033563068	0.970000224	0.193207436	0.951972115	0.334437645	2.21e-07	6.7e-05	-1.485632343	F
ENSG00000134321	RSAD2	protein_coding	4834	1.01e-07	2.56e-05	2.48423445	0.02840282	0.36143213	-0.972121649	3.39e-05	0.003364919	-1.892448514	F
ENSG00000144810	COL8A1	protein_coding	9408	8.69e-16	7.58e-13	1.770947233	0.276894793	0.986413333	-0.207919549	0.000849731	0.038483848	-0.673483977	F
ENSG00000151388	ADAMTS12	protein_coding	9778	1.2e-07	2.97e-05	1.196513675	0.327245899	1	-0.203965322	0.000290503	0.017226679	-0.812971754	F
ENSG00000157551	KCNJ15	protein_coding	9685	4.08e-15	3.29e-12	1.147204091	0.107384355	0.743369725	-0.230243199	8.04e-07	0.00018423	-0.714731522	F
ENSG00000162654	GBP4	protein_coding	6127	0.000283466	0.029350015	1.635320056	0.650755403	1	-0.175531557	0.00035465	0.020002698	-1.706153352	F
ENSG00000170909	OSCAR	protein_coding	2069	0.000291362	0.030021152	1.052830952	0.777220504	1	-0.080835446	0.000180825	0.012056938	-1.093192542	F
ENSG00000172183	ISG20	protein_coding	7363	2.01e-06	0.000379191	1.340276615	0.84019246	1	-0.05523932	1.12e-05	0.001411102	-1.241343305	F
ENSG00000173083	HPSE	protein_coding	4721	2.14e-07	4.94e-05	1.010231536	0.024245248	0.32681301	-0.432633178	0.000414153	0.022598125	-0.68420876	F
ENSG00000183486	MX2	protein_coding	13175	2.76e-07	6.25e-05	2.576199124	0.027016863	0.351307488	-0.991468315	0.000194811	0.012747266	-1.783846817	F
ENSG00000187105	HEATR4	protein_coding	4209	0.000151799	0.017199497	4.71810979	0.022332384	0.310895884	-2.024600497	0.000445569	0.023902686	-4.71810979	F
ENSG00000203392	AC105020.1	protein_coding	2422	0.000267277	0.027809464	0.801281418	0.003862403	0.097365887	-0.63748176	2.3e-11	2.87e-08	-1.722367488	F
ENSG00000231360	AL592284.1	protein_coding	1073	0.000449964	0.042447948	0.75637685	0.132406753	0.808909607	-0.318110474	0.000723388	0.034222293	-0.746448155	F
ENSG00000232759	AC002480.3	antisense	2432	5.54e-17	5.51e-14	2.308080489	0.065568716	0.585256394	-0.470492627	0.000207847	0.01326158	-0.96352197	F
ENSG00000247131	RP11-588G21.2	antisense	2788	0.000324935	0.03268756	4.572068454	0.529508269	1	-0.450559901	0.000862126	0.038824888	-4.572068454	F
ENSG00000251258	RFPL4B	protein_coding	1900	0.00032494	0.03268756	4.572063791	0.350495973	1	-0.697102298	0.000862138	0.038824888	-4.572063791	F
ENSG00000254887	CTC-378H22.1	antisense	897	8.54e-05	0.010523383	0.775092662	0.185731177	0.951972115	-0.253909632	5.62e-08	2.09e-05	-1.14296909	F
ENSG00000271614	LINC00936	lincRNA	3632	7.16e-05	0.009060366	1.068392473	0.831967234	1	-0.055795178	1.43e-05	0.001693172	-1.180569397	F
ENSG00000272269	RP11-500C11.3	antisense	1088	2.49e-05	0.003565037	0.690427932	0.000637566	0.026147281	-0.559464634	0.000247464	0.015108125	-0.60322262	F
ENSG00000008513	ST3GAL1	protein_coding	8730	0.000349435	0.034497629	0.677028738	0.963506028	1	0.008603344	0.000743354	0.034963143	0.635461512	G
ENSG00000023445	BIRC3	protein_coding	7484	3.27e-13	2.06e-10	1.834012099	0.417426738	1	0.196435344	7.23e-05	0.006103057	0.968081065	G
ENSG00000026950	BTN3A1	protein_coding	5547	2.14e-07	4.94e-05	1.116538252	0.01043209	0.190640904	0.529642601	1.68e-06	0.000325827	0.991099401	G
ENSG00000027869	SH2D2A	protein_coding	2512	1.58e-15	1.36e-12	1.067239433	0.0040253	0.100085527	-0.380032725	1.28e-07	4.19e-05	0.696132776	G
ENSG00000049089	COL9A2	protein_coding	4151	4.11e-22	7.47e-19	1.691954941	0.001812033	0.055849373	0.510530415	1.43e-05	0.001694017	0.710674256	G
ENSG00000056558	TRAF1	protein_coding	6449	1.23e-21	2.11e-18	1.805205986	0.057266273	0.539480151	-0.348048849	0.000537618	0.027251362	0.634708158	G
ENSG00000058085	LAMC2	protein_coding	6543	6.72e-25	1.53e-21	2.215406579	0.907152586	1	-0.023968916	4.54e-05	0.004232956	0.84384198	G
ENSG00000069399	BCL3	protein_coding	3242	0.000348876	0.034495959	0.851124515	0.013437458	0.225767016	0.582508591	5.1e-06	0.00076351	1.081697727	G
ENSG00000111817	DSE	protein_coding	11498	1.11e-13	7.7e-11	0.91377433	0.000423519	0.019180961	0.429478006	2.15e-11	2.8e-08	0.819105858	G
ENSG00000115009	CCL20	protein_coding	1335	4.09e-15	3.29e-12	3.565023688	0.010520424	0.191301108	0.93180042	2.77e-13	6.09e-10	2.758419745	G
ENSG00000116701	NCF2	protein_coding	2928	4.84e-05	0.006407415	0.767008004	0.907685762	1	-0.021621464	7.96e-06	0.001103809	0.832315035	G
ENSG00000128274	A4GALT	protein_coding	2943	2.48e-08	7.09e-06	1.106477274	0.090995722	0.700459863	0.317119204	7.82e-07	0.000179655	0.91948699	G
ENSG00000133657	ATP13A3	protein_coding	10099	0.000288902	0.029815868	0.589102295	0.029317062	0.369229148	0.353232635	4.84e-05	0.004439653	0.660610314	G
ENSG00000142089	IFITM3	protein_coding	1348	0.000226504	0.024281327	0.613250443	0.003227006	0.085441179	0.48828126	0.000339615	0.019377813	0.594698467	G
ENSG00000158714	SLAMF8	protein_coding	2996	1.25e-35	7.97e-32	3.255809691	0.007288119	0.150481706	0.496085586	4.83e-10	3.66e-07	1.127398534	G
ENSG00000163131	CTSS	protein_coding	4228	5.67e-40	6.02e-36	2.703408377	0.120287742	0.765139868	0.271177405	0.000444884	0.023886064	0.611743679	G
ENSG00000164647	STEAP1	protein_coding	1625	1.73e-05	0.00259955	0.637363527	0.147995124	0.863546733	0.212557903	2.53e-06	0.000440927	0.692510243	G
ENSG00000166394	CYB5R2	protein_coding	8596	4.97e-13	3.04e-10	1.773777991	0.015352256	0.246468418	0.574253654	5.69e-05	0.005043704	0.958377632	G
ENSG00000170231	FABP6	protein_coding	1172	4.06e-09	1.41e-06	1.972789864	0.419952099	1	-0.219151859	4.43e-05	0.00415399	0.983734718	G
ENSG00000171223	JUNB	protein_coding	1815	2.56e-10	1.06e-07	1.229778967	0.008886337	0.171679392	0.501289186	1.09e-05	0.001382609	0.846146505	G
ENSG00000176788	BASP1	protein_coding	2133	2.44e-06	0.000452132	0.853781325	0.648407015	1	0.08196183	5.46e-07	0.000136303	0.907311017	G
ENSG00000179314	WSCD1	protein_coding	9082	2.56e-05	0.003629183	1.052451628	0.28247984	0.999081801	0.246523481	8.31e-06	0.00113828	0.99141122	G
ENSG00000184574	LPAR5	protein_coding	3258	0.000240551	0.025486799	0.752381455	0.151970702	0.87400997	0.276981871	1.94e-06	0.000362068	0.898819737	G
ENSG00000187134	AKR1C1	protein_coding	9423	1.26e-10	5.62e-08	1.067568574	0.012077774	0.210360064	-0.407034747	4.59e-10	3.52e-07	0.98714862	G
ENSG00000188015	S100A3	protein_coding	955	1.31e-05	0.002062792	0.733321833	0.112327526	0.743369725	0.259028567	7.34e-09	3.77e-06	0.935138807	G
ENSG00000227039	ITGB2-AS1	antisense	2438	6.51e-05	0.00830132	2.256287802	0.151247491	0.872048105	0.689774436	7.53e-07	0.000174102	2.388527659	G
ENSG00000137745	MMP13	protein_coding	2834	1.29e-13	8.67e-11	1.8393739	1.34e-10	8.45e-08	-1.581214627	1.29e-05	0.001570281	0.871111932	I
ENSG00000002079	MYH16	pseudogene	6387	1.78e-11	8.72e-09	-0.851714803	0.593513954	1	0.067441053	0.902721059	1	0.015458234	down.in.1v2
ENSG00000006062	MAP3K14	processed_transcript	5132	0.000148917	0.016903002	-0.646919692	0.073038594	0.624321536	-0.307119557	0.003018121	0.094439737	-0.510583681	down.in.1v2
ENSG00000011201	KAL1	protein_coding	7131	5.42e-06	0.000945404	-0.862724105	0.017097975	0.263568624	0.452363084	3.18e-07	8.69e-05	-1.000083165	down.in.1v2
ENSG00000011295	TTC19	protein_coding	5966	1.8e-10	7.65e-08	-0.737269769	0.013909725	0.230854966	-0.285199219	0.000752704	0.035190845	-0.391780525	down.in.1v2
ENSG00000013588	GPRC5A	protein_coding	8440	0.000109853	0.013050629	-0.689498574	0.025602348	0.339006175	0.397644749	2.1e-06	0.000386334	0.84802164	down.in.1v2
ENSG00000065325	GLP2R	protein_coding	6052	3.63e-06	0.000661166	-1.241393439	0.417948496	1	-0.249760627	0.298681149	1	-0.327689996	down.in.1v2
ENSG00000071282	LMCD1	protein_coding	2578	5.84e-06	0.001016912	-0.936330955	0.917131453	1	-0.022965898	0.1642641	0.969963829	0.302646917	down.in.1v2
ENSG00000080823	MOK	protein_coding	10996	2.13e-06	0.000399069	-0.780383093	0.000147057	0.008590972	-0.633974747	1.83e-06	0.000346054	-0.802687476	down.in.1v2
ENSG00000089723	OTUB2	protein_coding	4252	1.57e-06	0.000303123	-0.858496229	0.14013423	0.839447542	0.270961191	0.06363566	0.625431113	0.34154609	down.in.1v2
ENSG00000095203	EPB41L4B	protein_coding	7879	2.87e-07	6.47e-05	-1.081143181	0.32398279	1	-0.212157396	0.462971949	1	0.156840616	down.in.1v2
ENSG00000099889	ARVCF	protein_coding	5621	3.79e-05	0.005125842	-1.25306832	0.148476351	0.864690745	0.482743383	0.210295336	1	0.42698707	down.in.1v2
ENSG00000100065	CARD10	protein_coding	5652	0.0001796	0.020063821	-0.711148574	0.010127239	0.187299512	0.489163487	0.129080566	0.845679583	0.289563951	down.in.1v2
ENSG00000101004	NINL	protein_coding	6008	0.000131821	0.015234063	-1.3182501	0.00101627	0.036957738	-1.836515626	0.002149095	0.074617186	-1.725206584	down.in.1v2
ENSG00000101871	MID1	protein_coding	7569	2.91e-05	0.004048267	-0.837251576	0.482642535	1	-0.140286047	0.823562555	1	-0.044549414	down.in.1v2
ENSG00000103044	HAS3	protein_coding	5289	1.46e-10	6.32e-08	-1.111024334	6.73e-06	0.000743157	-0.822420789	0.00030921	0.017964906	-0.657377425	down.in.1v2
ENSG00000103742	IGDCC4	protein_coding	7764	3.84e-07	8.49e-05	-0.952847697	0.932222441	1	0.017579863	0.940349553	1	0.015651647	down.in.1v2
ENSG00000104055	TGM5	protein_coding	3584	4.21e-09	1.45e-06	-1.848992792	0.41211101	1	0.298997903	0.964678064	1	-0.016966128	down.in.1v2
ENSG00000104313	EYA1	protein_coding	5225	0.000144356	0.016443966	-0.772757387	0.77185448	1	0.061530378	0.083494146	0.712655757	0.36349559	down.in.1v2
ENSG00000112144	ICK	protein_coding	6259	0.000541318	0.049383232	-1.2677684	0.75064715	1	-0.115574019	0.864577164	1	-0.062046323	down.in.1v2
ENSG00000115112	TFCP2L1	protein_coding	9372	4.48e-06	0.000797404	-1.217818733	0.949638507	1	-0.019494219	0.927691073	1	0.028176948	down.in.1v2
ENSG00000117152	RGS4	protein_coding	4836	0.000106054	0.012670126	-0.845259423	0.101252031	0.728604989	-0.362419366	0.187222514	1	-0.291886357	down.in.1v2
ENSG00000117519	CNN3	protein_coding	2829	0.000549204	0.049959551	-0.641339089	0.013992547	0.231790686	-0.455694504	0.285482137	1	-0.197695538	down.in.1v2
ENSG00000119326	CTNNAL1	protein_coding	3129	1.06e-08	3.35e-06	-0.680582271	0.817839017	1	-0.02735086	0.155955253	0.938908471	0.168480981	down.in.1v2
ENSG00000120256	LRP11	protein_coding	3715	2.49e-07	5.66e-05	-0.695582055	0.928211845	1	0.012202509	0.113603323	0.836888987	0.214160068	down.in.1v2
ENSG00000120885	CLU	protein_coding	6616	8.29e-08	2.14e-05	-1.016260826	0.00036218	0.01706663	0.673110254	0.075410542	0.684228706	0.334946618	down.in.1v2
ENSG00000127252	HRASLS	protein_coding	1169	0.000164923	0.018554408	-0.610440403	0.613097203	1	0.084591965	0.261231002	1	0.188181738	down.in.1v2
ENSG00000128510	CPA4	protein_coding	3958	9.45e-13	5.52e-10	-1.361400261	0.007591133	0.154286814	0.50373639	0.000564879	0.028130721	0.651567851	down.in.1v2
ENSG00000128564	VGF	protein_coding	2704	0.000113243	0.013403325	-0.900205046	0.000105349	0.006681564	0.904797028	0.475245527	1	-0.166230475	down.in.1v2
ENSG00000128591	FLNC	protein_coding	9280	6.28e-08	1.65e-05	-0.70851226	1.74e-08	5.64e-06	0.738965196	4.61e-05	0.004263998	0.534357249	down.in.1v2
ENSG00000128815	WDFY4	protein_coding	13692	0.000143034	0.016351861	-1.162565853	0.266438462	0.96749555	0.392534816	0.215325259	1	-0.518125798	down.in.1v2
ENSG00000132846	ZBED3	protein_coding	6514	0.000544947	0.04964321	-0.65364939	0.006766346	0.143238234	0.51401244	1.72e-05	0.001972384	0.81538198	down.in.1v2
ENSG00000135636	DYSF	protein_coding	8386	0.000430077	0.041086772	-0.736838837	0.246255398	0.951972115	-0.250735439	0.005962081	0.150176989	-0.609033173	down.in.1v2
ENSG00000135973	GPR45	protein_coding	1725	0.000205014	0.022353941	-5.065346311	0.010599906	0.192025674	3.877421416	0.004643558	0.126669435	4.210586238	down.in.1v2
ENSG00000137501	SYTL2	protein_coding	11248	1.95e-19	2.89e-16	-1.485065815	2.45e-05	0.002144913	0.696793597	0.266325843	1	0.185895111	down.in.1v2
ENSG00000137801	THBS1	protein_coding	10870	1.17e-05	0.001863547	-1.200775998	0.016807372	0.260948439	-0.659440987	5.22e-05	0.004723746	-1.133947213	down.in.1v2
ENSG00000138311	ZNF365	protein_coding	9073	0.000169077	0.018988226	-0.681489051	0.477252685	1	-0.131998101	0.971955926	1	-0.006527553	down.in.1v2
ENSG00000138395	CDK15	protein_coding	6141	2.34e-12	1.32e-09	-2.2634446	0.133643311	0.813820306	-0.652518072	0.029474693	0.407658562	-1.011051068	down.in.1v2
ENSG00000139174	PRICKLE1	protein_coding	5201	5.51e-07	0.000118577	-1.233835237	0.011216867	0.199792003	-0.81484388	0.169937044	0.991577125	-0.424710259	down.in.1v2
ENSG00000140090	SLC24A4	protein_coding	9181	0.000501849	0.046550756	-3.457808164	0.08389393	0.683134753	2.071296484	0.011482321	0.23157487	2.793141103	down.in.1v2
ENSG00000142197	DOPEY2	protein_coding	9030	1.76e-09	6.38e-07	-1.122141103	0.542504503	1	0.113213359	0.145484097	0.899940823	-0.27218259	down.in.1v2
ENSG00000142765	SYTL1	protein_coding	5575	8.01e-05	0.009927838	-1.112757574	2.24e-05	0.002008366	1.200745486	0.003821491	0.110327322	-1.016136913	down.in.1v2
ENSG00000142949	PTPRF	protein_coding	10719	1.02e-05	0.001656424	-0.635827076	0.01943281	0.286506846	-0.33608665	0.220546967	1	-0.176019302	down.in.1v2
ENSG00000143195	ILDR2	protein_coding	8283	1.87e-08	5.62e-06	-1.64140334	0.000477319	0.021037642	1.04634908	0.831759391	1	0.068237714	down.in.1v2
ENSG00000143320	CRABP2	protein_coding	1100	1.2e-13	8.1e-11	-1.180943707	0.011888653	0.207702711	0.412654411	0.173643657	1	0.226604606	down.in.1v2
ENSG00000144857	BOC	protein_coding	10327	0.000344539	0.034226488	-0.675583079	0.002263959	0.065887635	0.577668053	0.051640079	0.569695995	0.369479873	down.in.1v2
ENSG00000146411	SLC2A12	protein_coding	4468	2.71e-08	7.69e-06	-1.757653825	0.395346222	1	0.295130527	0.27866722	1	-0.405753626	down.in.1v2
ENSG00000147509	RGS20	protein_coding	3192	3.08e-08	8.64e-06	-0.813182468	0.000154594	0.008908668	-0.580443101	0.32597414	1	0.147124871	down.in.1v2
ENSG00000147642	SYBU	protein_coding	7024	5.87e-06	0.001018345	-0.950398106	0.006954048	0.145950211	-0.609734492	0.714277892	1	-0.080610902	down.in.1v2
ENSG00000148219	ASTN2	protein_coding	8290	9.5e-06	0.001559006	-0.716183142	0.443473775	1	0.129477919	0.696141378	1	-0.067530664	down.in.1v2
ENSG00000149295	DRD2	protein_coding	4117	4.92e-09	1.69e-06	-1.575223402	0.27670713	0.986168912	0.32759633	0.11973972	0.836888987	-0.522963992	down.in.1v2
ENSG00000150687	PRSS23	protein_coding	11725	2.68e-05	0.003765256	-0.79697437	0.519340552	1	-0.121691008	0.005732865	0.146430669	0.522761345	down.in.1v2
ENSG00000150782	IL18	protein_coding	2628	0.000428612	0.041044246	-1.673568251	0.452246907	1	0.412836428	1.39e-06	0.00028762	2.228959132	down.in.1v2
ENSG00000152229	PSTPIP2	protein_coding	4120	0.000343572	0.034183791	-3.298625963	0.252246349	0.951972115	-1.820432919	0.471898447	1	0.973569303	down.in.1v2
ENSG00000152465	NMT2	protein_coding	5058	3.62e-07	8.03e-05	-0.761217165	0.079293488	0.658683658	-0.263375609	0.922849157	1	0.014506821	down.in.1v2
ENSG00000153404	PLEKHG4B	protein_coding	12203	5.75e-07	0.000123201	-0.939683556	0.420000823	1	-0.156257805	5.21e-09	2.91e-06	-1.209373766	down.in.1v2
ENSG00000154027	AK5	protein_coding	6916	5.89e-06	0.001019963	-1.284284877	0.000354798	0.016772436	-1.292730303	1.19e-06	0.000249591	-1.950692339	down.in.1v2
ENSG00000158525	CPA5	protein_coding	3058	5.47e-07	0.000118153	-2.146032996	0.013943639	0.231281344	1.181733332	0.012648623	0.24713911	1.209917845	down.in.1v2
ENSG00000160886	LY6K	protein_coding	4049	6.48e-09	2.15e-06	-0.728360829	0.191825281	0.951972115	0.16421465	0.036591251	0.460387486	0.263145719	down.in.1v2
ENSG00000161509	GRIN2C	protein_coding	8574	5.78e-10	2.25e-07	-1.558801142	1.47e-08	4.89e-06	-1.831661705	4.89e-14	1.44e-10	-2.791847165	down.in.1v2
ENSG00000161513	FDXR	protein_coding	3599	1.75e-07	4.14e-05	-0.706887681	0.539815259	1	-0.084313893	0.012696074	0.247166239	0.340369252	down.in.1v2
ENSG00000162545	CAMK2N1	protein_coding	2615	2.4e-07	5.5e-05	-0.713696763	0.153989186	0.881875113	-0.198303276	0.681047434	1	-0.057134219	down.in.1v2
ENSG00000163132	MSX1	protein_coding	2120	0.000360649	0.035276567	-0.829266947	0.326280715	1	-0.227250846	0.685077644	1	0.093801362	down.in.1v2
ENSG00000163485	ADORA1	protein_coding	4191	0.000520587	0.047837051	-4.504536238	0.086982061	0.690880021	2.693472756	1	1	0	down.in.1v2
ENSG00000166033	HTRA1	protein_coding	2120	7.61e-06	0.0012786	-0.810926609	2.94e-15	6.45e-12	1.433572493	5.44e-05	0.004899178	0.735804672	down.in.1v2
ENSG00000166582	CENPV	protein_coding	2302	0.000437383	0.041445293	-0.619876713	0.03046249	0.378415913	-0.384355105	0.738765532	1	0.058960461	down.in.1v2
ENSG00000166897	ELFN2	protein_coding	8782	2.45e-05	0.003519251	-1.087836581	0.04945902	0.499367262	0.505208181	0.789613811	1	0.068857458	down.in.1v2
ENSG00000167306	MYO5B	protein_coding	10490	3.31e-13	2.06e-10	-1.229814363	0.412869213	1	0.154175474	0.170852685	0.994966923	-0.274699314	down.in.1v2
ENSG00000167601	AXL	protein_coding	5154	1.15e-12	6.66e-10	-0.881124379	0.881008345	1	-0.018433295	0.029563054	0.408348497	0.268066482	down.in.1v2
ENSG00000167642	SPINT2	protein_coding	5199	2.44e-05	0.003505366	-1.227897794	6.22e-07	0.000107034	-1.732846537	0.000747523	0.035077378	-1.115408773	down.in.1v2
ENSG00000167767	KRT80	protein_coding	4350	1.39e-07	3.39e-05	-0.804076908	5.54e-06	0.000638258	0.694674097	0.003153889	0.097301451	0.45244516	down.in.1v2
ENSG00000167889	MGAT5B	protein_coding	6386	4.79e-08	1.28e-05	-0.735582737	0.359754669	1	-0.124227718	0.681040423	1	-0.055793188	down.in.1v2
ENSG00000168918	INPP5D	protein_coding	6998	1.29e-07	3.16e-05	-1.385595304	0.000437372	0.019654556	0.94010186	0.669083526	1	0.119884973	down.in.1v2
ENSG00000169758	C15orf27	protein_coding	5265	1.52e-05	0.002314626	-1.859202146	0.021337015	0.304077189	1.147047213	0.168659485	0.986563478	0.7489083	down.in.1v2
ENSG00000170209	ANKK1	protein_coding	2598	7.4e-05	0.009317912	-2.229126428	0.521716832	1	-0.521711422	0.10125355	0.781517854	-1.607858061	down.in.1v2
ENSG00000170293	CMTM8	protein_coding	1174	0.000271293	0.028181231	-0.671403417	0.035277815	0.416151433	0.395479241	0.304363682	1	-0.201044949	down.in.1v2
ENSG00000170485	NPAS2	protein_coding	12491	4.19e-05	0.005628579	-0.785998963	0.977375666	1	-0.005417732	0.011995524	0.238699675	-0.481789909	down.in.1v2
ENSG00000170500	LONRF2	protein_coding	13933	2.39e-05	0.003454719	-0.756779317	0.23196366	0.951972115	0.217746556	0.000361097	0.020312318	-0.68148082	down.in.1v2
ENSG00000171101	SIGLEC17P	pseudogene	2279	4.3e-06	0.000771306	-2.896708194	0.018211987	0.274644635	1.712434223	0.421622903	1	0.678879879	down.in.1v2
ENSG00000171840	NINJ2	protein_coding	2048	3.24e-05	0.004462394	-0.981797927	0.555174264	1	0.153434291	0.280007766	1	0.280533346	down.in.1v2
ENSG00000171877	FRMD5	protein_coding	6317	3.22e-25	7.89e-22	-1.394477206	0.000699255	0.028021698	-0.470325019	0.342020795	1	0.129664594	down.in.1v2
ENSG00000171914	TLN2	protein_coding	16202	8.89e-07	0.000180945	-0.628998137	0.311747646	1	-0.129973136	0.562963524	1	-0.074375643	down.in.1v2
ENSG00000171951	SCG2	protein_coding	2719	2.45e-08	7.04e-06	-1.686156716	0.002230433	0.065180018	0.950447246	4.97e-06	0.000748018	-1.819985273	down.in.1v2
ENSG00000172137	CALB2	protein_coding	1703	6.54e-14	4.68e-11	-1.55325977	0.000296657	0.014620895	0.746661378	0.286817558	1	0.221490058	down.in.1v2
ENSG00000174791	RIN1	protein_coding	5469	0.00016949	0.019001135	-0.591022544	0.145456461	0.855396109	-0.229416721	0.449600299	1	-0.119124212	down.in.1v2
ENSG00000175267	VWA3A	protein_coding	5039	4.71e-05	0.006267048	-2.59911771	0.700988764	1	0.330390326	0.136361548	0.871449939	-1.798827472	down.in.1v2
ENSG00000175877	WBSCR28	protein_coding	977	5.41e-05	0.007075761	-2.284408998	0.119249655	0.761401813	-1.397115482	0.156525581	0.941405172	-1.27889275	down.in.1v2
ENSG00000176438	SYNE3	protein_coding	7936	3.48e-05	0.004724445	-1.772546953	0.840285983	1	0.108922614	0.044022767	0.517202532	-1.397362178	down.in.1v2
ENSG00000176697	BDNF	protein_coding	7740	0.000358391	0.035163692	-0.897196506	0.074581821	0.632797682	-0.462925029	0.008306553	0.185917885	-0.695672624	down.in.1v2
ENSG00000176912	C18orf56	protein_coding	976	0.000514882	0.047585136	-0.761877034	0.363070989	1	-0.218104096	0.55881214	1	-0.140599655	down.in.1v2
ENSG00000177234	C10orf85	protein_coding	1909	4.6e-06	0.000816441	-1.242820154	0.56318264	1	-0.179591702	0.368965739	1	-0.286461617	down.in.1v2
ENSG00000178585	CTNNBIP1	protein_coding	3343	1.08e-06	0.000218488	-0.796072742	0.102192654	0.731570726	-0.268558678	0.586363416	1	0.089094807	down.in.1v2
ENSG00000178922	HYI	protein_coding	2590	1.69e-07	4.02e-05	-0.680104729	0.044363149	0.472788655	-0.264093778	0.279329229	1	-0.142022125	down.in.1v2
ENSG00000182319	SGK223	protein_coding	4892	1.02e-09	3.81e-07	-0.942123872	0.476422981	1	0.110878655	0.767655276	1	0.046180158	down.in.1v2
ENSG00000183778	B3GALT5	protein_coding	14191	1.29e-08	3.95e-06	-0.967080647	0.154701964	0.884436766	0.244260606	0.020970251	0.334935595	-0.405243193	down.in.1v2
ENSG00000183780	SLC35F3	protein_coding	3195	1.86e-07	4.36e-05	-1.344492965	0.05472805	0.526900218	0.545101497	0.012739287	0.247166239	0.7040865	down.in.1v2
ENSG00000184602	SNN	protein_coding	3312	0.000338613	0.033743111	-0.670922175	0.123053819	0.774797491	0.293994518	0.002653634	0.086565277	-0.605675776	down.in.1v2
ENSG00000185467	KPNA7	protein_coding	1725	0.000380005	0.036942897	-1.979793522	0.291923779	1	0.604516476	0.652226386	1	0.265305895	down.in.1v2
ENSG00000185674	LYG2	protein_coding	1206	1.13e-08	3.53e-06	-2.072945514	0.001594773	0.051010039	1.22798915	0.574075122	1	0.244539972	down.in.1v2
ENSG00000197852	FAM212B	protein_coding	9199	1.71e-09	6.23e-07	-1.157951277	0.695927318	1	-0.083155098	0.96457285	1	0.00947737	down.in.1v2
ENSG00000197872	FAM49A	protein_coding	5448	1.29e-06	0.00025609	-0.873082457	0.00899386	0.173074054	0.478996266	0.740076098	1	-0.062699323	down.in.1v2
ENSG00000198542	ITGBL1	protein_coding	3990	6.33e-06	0.001089337	-0.719031239	0.120924325	0.767324188	0.253267472	0.000882747	0.039557127	-0.576361946	down.in.1v2
ENSG00000203805	PPAPDC1A	protein_coding	2534	8.05e-13	4.79e-10	-1.07701713	0.442007729	1	0.118125653	0.284681039	1	0.164887733	down.in.1v2
ENSG00000204287	HLA-DRA	protein_coding	1280	3.44e-08	9.44e-06	-1.667163877	0.463285912	1	0.225719903	4.62e-08	1.75e-05	-1.941180159	down.in.1v2
ENSG00000205592	MUC19	protein_coding	26268	0.000334473	0.033435257	-1.346038133	0.734948972	1	0.149211732	0.518029698	1	-0.309675163	down.in.1v2
ENSG00000214353	VAC14-AS1	antisense	4853	8.48e-06	0.001405469	-1.829644365	0.446772922	1	0.335255572	0.379646864	1	-0.414577762	down.in.1v2
ENSG00000219392	RP1-265C24.5	pseudogene	924	0.000180807	0.020163317	-3.395403226	1.71e-05	0.001610567	3.748947433	0.91061226	1	0.167897863	down.in.1v2
ENSG00000223784	RP11-554I8.2	lincRNA	917	1.37e-10	5.98e-08	-1.043322352	0.007966199	0.159116586	-0.47360562	0.023494958	0.356935675	0.384143924	down.in.1v2
ENSG00000223839	FAM95B1	processed_transcript	7923	0.00046523	0.04350137	-0.744138589	0.004689023	0.110867536	-0.695945765	0.926517579	1	-0.021396615	down.in.1v2
ENSG00000224093	RP5-1033H22.2	antisense	1954	2.12e-05	0.003104969	-1.90531194	0.086498093	0.690880021	0.904030442	0.345528365	1	0.534969251	down.in.1v2
ENSG00000227036	LINC00511	lincRNA	8615	6.35e-09	2.14e-06	-1.103723267	0.548130496	1	-0.116071387	3.97e-05	0.003797888	-0.819446936	down.in.1v2
ENSG00000229372	SZT2-AS1	antisense	699	7.73e-06	0.001294845	-1.113512276	0.060174453	0.554696956	-0.580829344	0.606229743	1	-0.152925094	down.in.1v2
ENSG00000229373	LINC00452	lincRNA	4103	2.12e-05	0.00311005	-1.044011891	0.000593761	0.02485794	-0.912928447	0.79686846	1	0.06531323	down.in.1v2
ENSG00000233473	RAD1P2	pseudogene	663	0.000111008	0.013163232	-3.026060031	3.7e-07	6.98e-05	3.679052567	0.001395112	0.054467539	2.710195561	down.in.1v2
ENSG00000234233	KCNH1-IT1	sense_intronic	626	0.000139075	0.015927878	-0.967941413	0.855936093	1	-0.054846052	0.052844577	0.577184244	-0.657134561	down.in.1v2
ENSG00000234498	RPL13AP20	pseudogene	612	0.000188615	0.020851494	-0.783291021	0.007340222	0.150775258	-0.601672671	0.81475402	1	-0.051287217	down.in.1v2
ENSG00000236098	RP11-148B18.4	lincRNA	592	3.41e-05	0.004641266	-0.821147044	0.804430632	1	-0.05354002	0.100656036	0.778888618	-0.372154223	down.in.1v2
ENSG00000237543	RP11-58A12.3	lincRNA	681	1.39e-05	0.00214913	-2.667493427	0.05074223	0.505968211	1.478178033	0.012063412	0.239302776	1.827234541	down.in.1v2
ENSG00000239887	C1orf226	protein_coding	4487	0.000358137	0.035163692	-0.633233052	0.61216275	1	-0.092122292	0.452061977	1	-0.137501362	down.in.1v2
ENSG00000244675	AC108676.1	sense_overlapping	2969	0.000216426	0.023477658	-1.485545121	0.356930375	1	0.43096106	0.732324144	1	-0.177802761	down.in.1v2
ENSG00000249306	RP11-267A15.1	lincRNA	2445	2.37e-05	0.003428356	-0.948321829	3.07e-08	9.06e-06	1.227926382	0.996000704	1	-0.001301535	down.in.1v2
ENSG00000250337	LINC01021	lincRNA	2638	2.34e-05	0.003403126	-0.796438034	0.010184341	0.187755728	0.484267363	0.212832913	1	0.235464457	down.in.1v2
ENSG00000250802	ZBED3-AS1	antisense	6183	0.000132592	0.015295364	-1.161322826	0.000123753	0.007500772	1.185326238	0.13413686	0.863545547	0.514929403	down.in.1v2
ENSG00000250878	METTL21EP	pseudogene	2337	7.48e-06	0.00126042	-5.215837608	0.001365276	0.045684744	4.332018049	0.212924327	1	1.988322479	down.in.1v2
ENSG00000250961	CTD-2023N9.1	antisense	897	0.000224033	0.0240975	-5.03400564	0.003330192	0.08744603	4.292020799	0.084794104	0.713544634	2.806432727	down.in.1v2
ENSG00000253125	RP11-459E5.1	processed_transcript	2191	0.000402872	0.038987344	-1.996120973	0.839953468	1	-0.1410034	0.60933708	1	0.342532288	down.in.1v2
ENSG00000257285	RP11-298I3.1	antisense	989	0.000104258	0.012549782	-1.182789961	0.000982862	0.036176705	-1.490392089	4.78e-05	0.004404085	-2.057023879	down.in.1v2
ENSG00000260604	RP1-140K8.5	lincRNA	7070	7.39e-05	0.009317269	-0.933971127	0.419372669	1	-0.203678488	0.006102819	0.152544783	-0.729497277	down.in.1v2
ENSG00000266278	RP11-41O4.2	lincRNA	2637	1.52e-05	0.00231723	-1.522641329	0.301283694	1	-0.411263776	0.079083277	0.699511854	-0.730125567	down.in.1v2
ENSG00000267051	RP11-128P17.2	lincRNA	810	0.000118575	0.013956535	-1.432647859	0.242739864	0.951972115	0.504087867	0.646200938	1	-0.225312494	down.in.1v2
ENSG00000271819	U6	snRNA	107	0.000520613	0.047837051	-4.504520746	0.006807257	0.143533338	3.874967263	0.012735392	0.247166239	3.686055344	down.in.1v2

## Sheet: Non significant IFN+TNF vs NS
X	SYMBOL	gene_biotype	gene.length	siCtrl_IFN_TNF.siCtrl_NS.PValue	siCtrl_IFN_TNF.siCtrl_NS.FDR	siCtrl_IFN_TNF.siCtrl_NS.logFC	siSTAT2_IFN_TNF.siCtrl_IFN_TNF.PValue	siSTAT2_IFN_TNF.siCtrl_IFN_TNF.FDR	siSTAT2_IFN_TNF.siCtrl_IFN_TNF.logFC	siIRF9_IFN_TNF.siCtrl_IFN_TNF.PValue	siIRF9_IFN_TNF.siCtrl_IFN_TNF.FDR	siIRF9_IFN_TNF.siCtrl_IFN_TNF.logFC
ENSG00000000003	TSPAN6	protein_coding	2968	0.328773915	1	-0.134734604	0.003186452	0.084657727	0.406342438	8.9e-05	0.007096815	0.540419949
ENSG00000000005	TNMD	protein_coding	1610	1	1	0	1	1	0	1	1	0
ENSG00000000419	DPM1	protein_coding	1207	0.833871153	1	-0.033348891	6.11e-13	7.63e-10	-1.16550399	0.856512106	1	-0.028780743
ENSG00000000457	SCYL3	protein_coding	6876	0.412113747	1	0.101889653	0.007302862	0.150599917	-0.337970173	0.551653061	1	0.074218694
ENSG00000000460	C1orf112	protein_coding	6354	0.401457922	1	-0.138634107	0.090707361	0.700459863	-0.281023507	0.597225157	1	-0.087662189
ENSG00000000938	FGR	protein_coding	3474	0.246765857	1	1.81601527	0.555357904	1	0.901745601	0.925584372	1	0.14780528
ENSG00000000971	CFH	protein_coding	8144	0.001350304	0.102850873	2.738970874	0.98519336	1	0.011043226	0.328582996	1	-0.649223592
ENSG00000001036	FUCA2	protein_coding	3119	1	1	0	1	1	0	1	1	0
ENSG00000001084	GCLC	protein_coding	8463	0.773658015	1	-0.034100371	0.00788693	0.158491415	-0.316664286	0.805542195	1	-0.029271576
ENSG00000001167	NFYA	protein_coding	3811	0.905217412	1	-0.027269727	0.586269624	1	0.124679141	0.909877479	1	0.025942638
ENSG00000001460	STPG1	protein_coding	8514	0.179617031	1	-0.216147115	0.196603002	0.951972115	-0.21005111	4.8e-06	0.000731644	0.737417912
ENSG00000001461	NIPAL3	protein_coding	9404	0.057019113	1	-0.34838155	0.000570318	0.024154894	0.631798005	1.11e-10	1.1e-07	1.191216085
ENSG00000001497	LAS1L	protein_coding	5589	0.465108859	1	-0.083825634	0.019067783	0.283223524	-0.270518429	0.757764633	1	0.035501178
ENSG00000001561	ENPP4	protein_coding	4651	1	1	0	0.23079218	0.951972115	1.902070917	0.218668845	1	1.979776325
ENSG00000001617	SEMA3F	protein_coding	4826	0.75023901	1	-0.050456412	0.046211387	0.485017718	0.315704108	0.260643839	1	0.178832613
ENSG00000001626	CFTR	protein_coding	8099	0.118462787	1	-1.880111281	0.049768982	0.500733052	2.295114885	0.069938314	0.658114679	2.186216324
ENSG00000001629	ANKIB1	protein_coding	7130	0.954770885	1	-0.006880133	0.830109088	1	0.026040311	0.145656508	0.900513308	0.176623828
ENSG00000001630	CYP51A1	protein_coding	4074	0.038419044	0.928898584	0.28581558	0.030605073	0.379376665	0.297035976	0.407682807	1	0.114054752
ENSG00000001631	KRIT1	protein_coding	6204	0.764319552	1	-0.037347656	0.359882296	1	-0.114226601	0.007367467	0.171594081	-0.335252968
ENSG00000002016	RAD52	protein_coding	4190	0.758851565	1	0.042327532	0.769051694	1	0.040534749	0.492988844	1	-0.095085693
ENSG00000002330	BAD	protein_coding	1708	0.491420295	1	-0.084410612	0.695043152	1	-0.048237014	0.929371115	1	0.010913019
ENSG00000002549	LAP3	protein_coding	3785	0.888003798	1	-0.015729163	0.007295516	0.150585593	-0.301420776	6.51e-05	0.005563925	-0.450678876
ENSG00000002586	CD99	protein_coding	3284	0.069930732	1	0.259006246	0.074301019	0.631087896	0.25489232	0.016041931	0.284858355	0.344100114
ENSG00000002587	HS3ST1	protein_coding	8166	0.253170014	1	-1.7612856	1	1	0	1	1	0
ENSG00000002726	AOC1	protein_coding	3824	1	1	0	1	1	0	1	1	0
ENSG00000002745	WNT16	protein_coding	3261	1	1	0	1	1	0	1	1	0
ENSG00000002746	HECW1	protein_coding	13965	0.040893398	0.94552247	-0.337491824	0.581313157	1	-0.093637346	0.003858088	0.111063055	-0.508489631
ENSG00000002822	MAD1L1	protein_coding	6955	0.959841069	1	-0.010319156	0.612883546	1	-0.103759141	0.038191357	0.474056734	-0.426240434
ENSG00000002834	LASP1	protein_coding	7061	0.551607136	1	-0.05876851	0.060471193	0.556368175	-0.185499148	0.509772787	1	-0.065115102
ENSG00000002919	SNX11	protein_coding	3606	0.620689165	1	0.079056015	0.52573507	1	0.10134593	3.13e-05	0.003144476	-0.679459747
ENSG00000002933	TMEM176A	protein_coding	3479	1	1	0	1	1	0	1	1	0
ENSG00000003056	M6PR	protein_coding	3777	0.486976798	1	0.101811549	0.888717609	1	-0.020494951	0.399685367	1	-0.123416276
ENSG00000003096	KLHL13	protein_coding	6983	0.839535227	1	0.199695973	0.263475779	0.961408517	-1.207482742	0.094624026	0.751199866	-1.984593873
ENSG00000003137	CYP26B1	protein_coding	5015	0.664890474	1	-0.228224916	0.63138106	1	-0.272321541	0.228908627	1	-0.738257712
ENSG00000003147	ICA1	protein_coding	4891	0.684025179	1	0.35986315	0.546718638	1	-0.569678983	0.801790097	1	0.213592585
ENSG00000003249	DBNDD1	protein_coding	3522	0.139642124	1	-0.363770082	0.000160253	0.009111115	0.92964914	0.456950671	1	0.184517573
ENSG00000003393	ALS2	protein_coding	10381	0.267598165	1	-0.12121068	0.499743481	1	0.073960734	0.150209886	0.918496456	0.157767679
ENSG00000003436	TFPI	protein_coding	11714	0.225184287	1	0.961609058	0.01529705	0.24591524	1.635191067	0.342255971	1	0.677758382
ENSG00000003509	NDUFAF7	protein_coding	3651	0.748771836	1	0.03940794	0.089323277	0.698322688	-0.210551607	0.594609853	1	-0.065906303
ENSG00000003756	RBM5	protein_coding	10368	0.959262992	1	0.005333853	0.948762293	1	-0.006716606	0.544175221	1	-0.063470426
ENSG00000003987	MTMR7	protein_coding	5692	0.371328092	1	-0.324719525	0.006873935	0.144650212	0.933217168	1.3e-07	4.22e-05	1.704230204
ENSG00000003989	SLC7A2	protein_coding	7905	0.136603379	1	-0.274595682	0.805091111	1	0.045543159	0.435170654	1	0.144065189
ENSG00000004059	ARF5	protein_coding	1871	0.933776658	1	0.011294005	0.31707496	1	0.136036727	0.513781686	1	0.088933868
ENSG00000004139	SARM1	protein_coding	8132	0.238824597	1	-0.16109907	0.657352552	1	-0.060973789	0.040577091	0.493599786	-0.283204625
ENSG00000004142	POLDIP2	protein_coding	2662	0.773915295	1	-0.030496439	0.381210336	1	0.093009608	0.160566664	0.955551726	-0.149315538
ENSG00000004399	PLXND1	protein_coding	9738	0.665168539	1	-0.063836239	1.59e-05	0.001510283	0.636643834	0.553843072	1	-0.087733665
ENSG00000004455	AK2	protein_coding	5683	0.01400035	0.535435625	-0.248085621	0.78839605	1	-0.027119219	0.884016255	1	0.014744522
ENSG00000004468	CD38	protein_coding	6855	0.155119008	1	-0.742727787	0.261503426	0.957343288	-0.696796361	0.179986911	1	-0.865307384
ENSG00000004478	FKBP4	protein_coding	3958	0.100037098	1	-0.203783615	0.917060783	1	0.012912234	0.574019844	1	0.069719576
ENSG00000004487	KDM1A	protein_coding	5447	0.430140228	1	-0.093641815	0.076288428	0.642090952	-0.210731886	0.471947041	1	0.085437487
ENSG00000004534	RBM6	protein_coding	7300	0.723499506	1	0.038637689	0.319777732	1	-0.108794839	0.618092783	1	-0.054531481
ENSG00000004660	CAMKK1	protein_coding	7424	0.163150887	1	-0.194721123	0.879048666	1	0.021355338	0.213009704	1	0.174737032
ENSG00000004700	RECQL	protein_coding	3778	0.233102393	1	0.140607343	0.68167143	1	-0.048372955	0.614484949	1	-0.059432445
ENSG00000004766	CCDC132	protein_coding	7359	0.924210766	1	-0.012344219	0.002736674	0.07586556	0.38810395	0.02644802	0.381715903	0.288218214
ENSG00000004776	HSPB6	protein_coding	1722	0.114227233	1	-0.441796965	0.04662363	0.487498501	-0.58243546	0.247757569	1	-0.335522022
ENSG00000004777	ARHGAP33	protein_coding	5260	0.087119676	1	-0.398105853	0.002325884	0.067381857	-0.720837116	0.052623565	0.575676466	-0.456430862
ENSG00000004779	NDUFAB1	protein_coding	1600	0.757426172	1	-0.038563775	0.871102925	1	-0.020283748	0.421285437	1	0.100547209
ENSG00000004799	PDK4	protein_coding	4519	0.250164709	1	-1.786105014	1	1	0	1	1	0
ENSG00000004809	SLC22A16	protein_coding	3791	0.252393004	1	-1.767640717	1	1	0	1	1	0
ENSG00000004838	ZMYND10	protein_coding	4009	0.054141628	1	-0.571204245	0.03727016	0.42753593	-0.72652815	0.081939598	0.712655757	-0.607887822
ENSG00000004846	ABCB5	protein_coding	9257	0.252393004	1	-1.767640717	1	1	0	1	1	0
ENSG00000004848	ARX	protein_coding	2876	0.589662272	1	-0.723027551	0.252860978	0.951972115	-1.820245044	0.910311479	1	0.16948326
ENSG00000004864	SLC25A13	protein_coding	3710	0.888932727	1	-0.018420517	0.000345086	0.016472319	0.472532114	0.19349347	1	0.171663576
ENSG00000004866	ST7	protein_coding	6742	0.840393038	1	-0.026047845	0.149311968	0.866545585	0.186588105	0.002188353	0.075527227	0.396273402
ENSG00000004897	CDC27	protein_coding	6824	0.544015603	1	-0.09626072	0.663971387	1	0.068939299	0.310629005	1	0.160931996
ENSG00000004939	SLC4A1	protein_coding	5287	0.703882619	1	-0.432152811	0.598956085	1	0.603529629	0.878779118	1	0.188118143
ENSG00000004948	CALCR	protein_coding	4036	0.364876481	1	-1.23103066	0.181039792	0.951972115	1.759910003	0.922377986	1	0.147158319
ENSG00000004961	HCCS	protein_coding	2335	0.594087469	1	0.08368074	0.095604795	0.704120576	0.261511295	0.119515751	0.836888987	0.244523237
ENSG00000004975	DVL2	protein_coding	5350	0.330714821	1	0.117098303	0.102707832	0.734103332	0.196333788	0.077795401	0.694602653	0.212323088
ENSG00000005001	PRSS22	protein_coding	2387	0.25809371	1	-1.754395544	0.236708371	0.951972115	1.886837693	1	1	0
ENSG00000005007	UPF1	protein_coding	8600	0.527185031	1	-0.071932227	0.331237858	1	-0.110671598	0.836712679	1	-0.023475945
ENSG00000005020	SKAP2	protein_coding	5520	0.669421744	1	0.057006643	0.000139925	0.008280696	0.50789082	0.259706377	1	-0.151117561
ENSG00000005022	SLC25A5	protein_coding	1500	0.22469951	1	-0.117157683	0.004440303	0.107100454	-0.275009504	0.576831068	1	-0.05388904
ENSG00000005059	CCDC109B	protein_coding	3558	0.100032045	1	-0.193014016	0.033261955	0.399174807	-0.252107747	0.462314441	1	0.08670879
ENSG00000005073	HOXA11	protein_coding	2307	0.542788933	1	0.84423665	0.111146312	0.743369725	-2.611877368	0.122026955	0.836888987	-2.611877368
ENSG00000005075	POLR2J	protein_coding	962	0.785010214	1	0.036571079	0.349753173	1	0.125381758	0.002461808	0.082592504	0.405826488
ENSG00000005100	DHX33	protein_coding	5872	0.333037002	1	-0.124704733	0.661160461	1	-0.056558687	0.891016447	1	-0.017688451
ENSG00000005102	MEOX1	protein_coding	2707	0.970235177	1	0.057742334	0.257057925	0.951972115	-1.819027934	0.271419473	1	-1.819027934
ENSG00000005108	THSD7A	protein_coding	10923	0.55348258	1	0.805787017	1.82e-06	0.000259636	3.903634759	0.672642339	1	-0.591625227
ENSG00000005156	LIG3	protein_coding	8240	0.257359696	1	-0.15356175	0.052360835	0.514851899	-0.264712302	0.455714614	1	-0.101661367
ENSG00000005175	RPAP3	protein_coding	3343	0.508587295	1	-0.081803358	0.580281678	1	-0.06860659	0.107098777	0.809534513	-0.200465795
ENSG00000005187	ACSM3	protein_coding	5095	0.245877054	1	-0.298202242	0.974569738	1	-0.008576002	0.428786781	1	-0.221290065
ENSG00000005189	AC004381.6	protein_coding	4111	0.083869146	1	-0.214148211	0.001550945	0.050004824	-0.40310218	0.188524604	1	-0.166622512
ENSG00000005194	CIAPIN1	protein_coding	3509	0.514325319	1	-0.069631986	0.20045939	0.951972115	-0.137245885	0.144608251	0.897924875	-0.156675712
ENSG00000005206	SPPL2B	processed_transcript	7096	0.417052236	1	-0.098263456	0.444123818	1	-0.092975107	0.507605455	1	-0.080590709
ENSG00000005238	FAM214B	protein_coding	6409	0.012867906	0.506734488	0.49598678	0.014662317	0.23909151	0.484757114	0.409967612	1	0.163652775
ENSG00000005243	COPZ2	protein_coding	1847	0.44117471	1	-0.129193625	0.963664612	1	0.007687905	0.014613713	0.26874482	-0.418701544
ENSG00000005249	PRKAR2B	protein_coding	4318	0.055956444	1	-0.465975825	0.532015015	1	-0.152980975	0.058391258	0.600076929	-0.466215147
ENSG00000005302	MSL3	protein_coding	6494	0.601679509	1	0.060460205	0.202633193	0.951972115	-0.148191526	0.537464337	1	0.071608876
ENSG00000005339	CREBBP	protein_coding	15068	0.906332608	1	0.01819147	0.195659662	0.951972115	-0.200415766	0.967181199	1	-0.006367457
ENSG00000005379	BZRAP1	protein_coding	11382	0.965982734	1	-0.007288807	0.390221784	1	0.146934004	8.29e-05	0.006763099	-0.68531658
ENSG00000005381	MPO	protein_coding	3622	0.979865578	1	0.03292292	0.257057925	0.951972115	-1.819027934	0.271419473	1	-1.819027934
ENSG00000005421	PON1	protein_coding	2988	1	1	0	0.239386588	0.951972115	1.926799438	1	1	0
ENSG00000005436	GCFC2	protein_coding	5465	0.155232699	1	-0.211772526	0.932986816	1	0.012582799	0.436261621	1	0.116551009
ENSG00000005448	WDR54	protein_coding	2860	0.976549079	1	0.003641528	0.011633147	0.204913934	-0.316136505	0.174555006	1	-0.16991945
ENSG00000005469	CROT	protein_coding	4979	0.026662383	0.766233145	-0.346599436	0.945127974	1	0.010857006	0.080438732	0.705231603	0.275009998
ENSG00000005471	ABCB4	protein_coding	7494	0.343816838	1	0.24084591	1.03e-05	0.001047657	1.077779803	0.001369761	0.053874171	-0.864186358
ENSG00000005483	KMT2E	protein_coding	9227	0.380710564	1	0.132787378	0.142511717	0.84520992	-0.222398692	0.70364346	1	0.057630858
ENSG00000005486	RHBDD2	protein_coding	2441	0.197648709	1	-0.16892469	0.779576297	1	-0.036991815	0.735536914	1	0.044681226
ENSG00000005513	SOX8	protein_coding	4432	0.252393004	1	-1.767640717	1	1	0	1	1	0
ENSG00000005700	IBTK	protein_coding	8722	0.206422959	1	0.186636938	0.013534098	0.226732635	0.364684401	0.614347367	1	-0.074454967
ENSG00000005801	ZNF195	protein_coding	5705	0.218538325	1	-0.189240424	0.13725731	0.827585808	-0.229486584	0.560500814	1	0.089733764
ENSG00000005810	MYCBP2	protein_coding	15943	0.910568067	1	-0.023385797	0.700624664	1	-0.080075279	0.636724826	1	-0.098380472
ENSG00000005812	FBXL3	protein_coding	4651	0.972174875	1	-0.006161673	0.628684141	1	0.085455398	0.052220292	0.573118157	0.343237656
ENSG00000005844	ITGAL	protein_coding	6472	0.070161054	1	0.345699649	0.088785158	0.696362791	0.310843238	0.347328355	1	0.175536571
ENSG00000005882	PDK2	protein_coding	5481	0.967623988	1	-0.01129489	0.000912163	0.034252636	0.902583525	0.164211315	0.969809305	0.385388256
ENSG00000005884	ITGA3	protein_coding	9802	0.144188523	1	-0.162791354	3.03e-05	0.002526821	0.465805073	0.136254355	0.871449939	0.166109951
ENSG00000005889	ZFX	protein_coding	9037	0.646733924	1	0.053630753	0.276986169	0.986556007	-0.127501372	0.814890953	1	-0.027462188
ENSG00000005893	LAMP2	protein_coding	5617	0.314070881	1	-0.167167717	0.30590997	1	0.170069179	0.001069071	0.045383483	-0.546177538
ENSG00000005955	GGNBP2	protein_coding	9729	0.420784796	1	0.089550475	0.063648211	0.574249077	-0.206605268	0.507701929	1	0.073720399
ENSG00000005961	ITGA2B	protein_coding	5551	0.414251078	1	-0.458953989	0.112235734	0.743369725	0.871667736	0.81136731	1	0.143885072
ENSG00000005981	ASB4	protein_coding	4605	0.594805915	1	-0.78824645	0.263526022	0.961470606	-1.817190121	0.277779349	1	-1.817190121
ENSG00000006007	GDE1	protein_coding	4412	0.216979741	1	-0.144702417	4.68e-07	8.44e-05	0.590974959	0.00415637	0.116936895	0.336480472
ENSG00000006015	C19orf60	protein_coding	3370	0.381050292	1	0.128922678	0.04116131	0.453229939	-0.301780561	0.827536332	1	0.032103602
ENSG00000006016	CRLF1	protein_coding	3018	0.703531697	1	-0.114310479	0.460946353	1	0.222472412	0.682220504	1	0.126417713
ENSG00000006025	OSBPL7	protein_coding	6572	0.86859657	1	-0.02479139	0.660629997	1	0.065884636	0.74729117	1	0.048427049
ENSG00000006042	TMEM98	protein_coding	5187	0.406719697	1	-0.68399069	0.44973896	1	0.645481838	0.091416999	0.737678229	1.316302535
ENSG00000006047	YBX2	protein_coding	4618	0.476667949	1	0.605192329	0.18009357	0.951972115	-1.323661253	0.219469389	1	-1.223142545
ENSG00000006059	KRT33A	protein_coding	1287	0.236609419	1	1.811680847	0.257962512	0.951972115	-1.811680847	0.909453274	1	0.177133642
ENSG00000006071	ABCC8	protein_coding	6835	0.954775129	1	0.100840633	0.259605308	0.954769965	-1.851258719	0.273754469	1	-1.851258719
ENSG00000006074	CCL18	protein_coding	1397	0.233983014	1	1.834116319	0.962617948	1	0.067954598	0.269537127	1	-1.834116319
ENSG00000006114	SYNRG	protein_coding	14277	0.560526478	1	0.061402318	0.000131009	0.007862646	0.403217086	0.001372334	0.05394204	0.33767345
ENSG00000006116	CACNG3	protein_coding	3088	1	1	0	1	1	0	1	1	0
ENSG00000006125	AP2B1	protein_coding	7797	0.158026933	1	-0.151183626	0.741630874	1	-0.035315943	0.335256981	1	-0.103255106
ENSG00000006128	TAC1	protein_coding	1888	1	1	0	1	1	0	1	1	0
ENSG00000006194	ZNF263	protein_coding	9329	0.526501535	1	0.070050174	0.492941997	1	-0.075996276	0.325492415	1	-0.109230493
ENSG00000006210	CX3CL1	protein_coding	5983	0.883699493	1	-0.109768445	0.537164664	1	-0.513853108	0.835834643	1	-0.16717167
ENSG00000006282	SPATA20	protein_coding	5237	0.068891365	1	0.262746008	0.671887294	1	-0.061133464	0.443700926	1	-0.110664893
ENSG00000006283	CACNA1G	protein_coding	9709	0.020058246	0.666507408	1.032219948	0.247443079	0.951972115	-0.494877636	0.644252838	1	0.187239158
ENSG00000006327	TNFRSF12A	protein_coding	1848	0.580504265	1	0.174547738	0.093290098	0.700459863	0.531229729	0.020699885	0.33265279	0.734082747
ENSG00000006377	DLX6	protein_coding	3449	0.255934983	1	-0.347177462	0.475391092	1	-0.220677085	0.401903432	1	-0.259912494
ENSG00000006432	MAP3K9	protein_coding	12386	0.042783711	0.957924888	-0.330944888	0.003459044	0.090049703	0.478258578	6.15e-05	0.005325334	0.65595958
ENSG00000006451	RALA	protein_coding	3665	0.731547696	1	0.048729567	0.007534539	0.153626901	-0.380756168	0.233826279	1	0.169193346
ENSG00000006453	BAIAP2L1	protein_coding	4798	0.344769609	1	-0.122520236	0.296835045	1	-0.136369674	0.593383669	1	0.069661695
ENSG00000006468	ETV1	protein_coding	9686	0.91070389	1	0.028028598	0.78007708	1	0.069835781	0.456067859	1	-0.187405547
ENSG00000006530	AGK	protein_coding	6547	0.263611298	1	-0.116424936	0.878748243	1	-0.015952487	0.837866532	1	0.021425546
ENSG00000006534	ALDH3B1	protein_coding	6621	0.268012648	1	-0.199637341	0.55529563	1	-0.106596787	0.984597916	1	-0.003489204
ENSG00000006555	TTC22	protein_coding	6055	1	1	0	1	1	0	1	1	0
ENSG00000006576	PHTF2	protein_coding	8631	0.510344467	1	-0.150842346	4.82e-05	0.003620046	-0.941562648	0.557482601	1	-0.134536161
ENSG00000006606	CCL26	protein_coding	706	0.147975669	1	-1.00747923	0.88467392	1	0.108728512	0.007246914	0.169967503	1.835804957
ENSG00000006607	FARP2	protein_coding	14413	0.42124522	1	-0.099279064	0.001441531	0.047449728	0.393267028	0.000418453	0.022784007	0.435968527
ENSG00000006611	USH1C	protein_coding	4187	0.557283237	1	-0.602864941	0.052600394	0.516489632	-3.112376764	0.059893972	0.606820758	-3.112376764
ENSG00000006625	GGCT	protein_coding	1905	0.436813179	1	-0.099389719	0.857057719	1	0.023066589	0.99249576	1	0.001206282
ENSG00000006634	DBF4	protein_coding	4583	0.189555346	1	-0.269231629	0.144080731	0.850580204	-0.300193951	0.507212045	1	-0.136179931
ENSG00000006638	TBXA2R	protein_coding	2793	0.173653245	1	0.364257343	0.739090952	1	0.087010066	0.004193357	0.117474879	0.718065295
ENSG00000006652	IFRD1	protein_coding	6481	0.611047276	1	-0.076467914	0.00023461	0.01218536	-0.556627111	4.77e-07	0.0001219	-0.765496908
ENSG00000006659	LGALS14	protein_coding	1079	0.236609419	1	1.811680847	0.257962512	0.951972115	-1.811680847	0.272346163	1	-1.811680847
ENSG00000006695	COX10	protein_coding	3172	0.770248634	1	0.038128111	0.000395229	0.01822373	0.461017731	0.029435044	0.407375629	0.28428321
ENSG00000006704	GTF2IRD1	protein_coding	6498	0.97714589	1	-0.003941208	0.810374599	1	-0.033091141	0.041702652	0.499341813	-0.282448868
ENSG00000006712	PAF1	protein_coding	2668	0.514346392	1	-0.075757315	0.267311481	0.969007923	0.128983692	0.512822565	1	0.076187499
ENSG00000006715	VPS41	protein_coding	7801	0.401315382	1	0.096144416	2.31e-08	7.15e-06	0.639696113	0.06082437	0.611576414	0.214793248
ENSG00000006740	ARHGAP44	protein_coding	9281	0.807997601	1	0.046979472	0.596224453	1	-0.103940408	0.313221785	1	-0.200675913
ENSG00000006744	ELAC2	protein_coding	6345	0.79104811	1	-0.028480108	0.996542659	1	-0.00046614	0.277701634	1	0.116791255
ENSG00000006747	SCIN	protein_coding	5048	0.604594422	1	-0.717542229	0.257057925	0.951972115	-1.819027934	0.271419473	1	-1.819027934
ENSG00000006756	ARSD	protein_coding	7030	0.252393004	1	-1.767640717	0.093955442	0.700459863	2.687095807	1	1	0
ENSG00000006757	PNPLA4	protein_coding	3441	0.139675701	1	-0.192737697	0.605904611	1	-0.068219928	0.071440755	0.665077921	-0.241062566
ENSG00000006788	MYH13	protein_coding	6347	0.848292798	1	-0.086505268	0.844382547	1	0.090931413	0.774377706	1	-0.140355375
ENSG00000006831	ADIPOR2	protein_coding	5878	0.395967752	1	-0.096331221	0.257367555	0.951972115	-0.128697258	0.176806866	1	-0.153557082
ENSG00000006837	CDKL3	protein_coding	3681	0.042777162	0.957924888	-0.418511517	0.011447733	0.202502335	0.524931642	0.714163694	1	0.08016724
ENSG00000007001	UPP2	protein_coding	2957	0.259035747	1	-1.064959983	0.185741341	0.951972115	1.249558017	0.573856349	1	0.588441739
ENSG00000007038	PRSS21	protein_coding	1984	0.252393004	1	-1.767640717	1	1	0	1	1	0
ENSG00000007047	MARK4	protein_coding	6668	0.996801497	1	-0.000526595	0.003698595	0.094294192	0.380088301	0.319493031	1	-0.131971521
ENSG00000007062	PROM1	protein_coding	7465	0.189424883	1	0.891036289	0.012626281	0.217005054	-1.912126049	0.0341985	0.443630847	-1.59037056
ENSG00000007080	CCDC124	protein_coding	1660	0.78270707	1	-0.035120366	0.02027388	0.293805161	-0.297024407	0.734015001	1	-0.043396081
ENSG00000007129	CEACAM21	protein_coding	1926	1	1	0	1	1	0	1	1	0
ENSG00000007168	PAFAH1B1	protein_coding	8127	0.902128303	1	0.015583032	0.038174713	0.433783973	-0.263104389	0.730818089	1	0.043617289
ENSG00000007171	NOS2	protein_coding	4176	0.675745012	1	-0.626294255	0.364254497	1	1.359392755	0.278038166	1	-1.865772598
ENSG00000007174	DNAH9	protein_coding	16980	0.31542133	1	0.996500837	0.880324353	1	-0.137579349	0.250640584	1	-1.241854356
ENSG00000007202	KIAA0100	protein_coding	9235	0.855315467	1	0.021233852	0.123097635	0.774797491	0.179602507	0.019416407	0.318272015	0.272391611
ENSG00000007216	SLC13A2	protein_coding	3226	0.034373959	0.886241862	-1.678870026	0.92492903	1	0.098530132	0.785599771	1	-0.309576778
ENSG00000007237	GAS7	protein_coding	10100	0.058948973	1	-1.742316719	0.358751935	1	0.977204117	0.116226442	0.836888987	-2.600215794
ENSG00000007255	TRAPPC6A	protein_coding	933	0.841601727	1	0.061441913	0.196903155	0.951972115	-0.409403939	0.246679594	1	-0.369457509
ENSG00000007264	MATK	protein_coding	4138	0.808001735	1	-0.13683455	0.186807851	0.951972115	0.731482075	0.981838259	1	0.013151493
ENSG00000007306	CEACAM7	protein_coding	2649	0.233983014	1	1.834116319	0.255221227	0.951972115	-1.834116319	0.269537127	1	-1.834116319
ENSG00000007312	CD79B	protein_coding	2080	0.372271847	1	0.571024422	0.571114378	1	0.335639641	0.153167336	0.929765155	0.81725274
ENSG00000007314	SCN4A	protein_coding	8247	0.841427686	1	-0.206732807	0.39124488	1	0.855538358	0.570926009	1	-0.682521625
ENSG00000007341	ST7L	protein_coding	8111	0.488719684	1	0.09824033	0.872669695	1	-0.022779401	0.281962714	1	0.152808303
ENSG00000007350	TKTL1	protein_coding	3650	0.973094376	1	0.050395247	0.257962512	0.951972115	-1.811680847	0.482484345	1	0.992787653
ENSG00000007372	PAX6	protein_coding	14776	0.460945564	1	-0.480212675	0.750881186	1	0.216932895	0.358170387	1	0.60892233
ENSG00000007376	RPUSD1	protein_coding	2769	0.342620329	1	-0.129199259	0.862285616	1	0.023678589	0.113495559	0.836888987	0.215950166
ENSG00000007384	RHBDF1	protein_coding	5104	0.198493446	1	0.176391166	0.000139455	0.008260537	0.522086754	0.000407255	0.02227903	0.484772484
ENSG00000007392	LUC7L	protein_coding	6176	0.956901238	1	0.006301407	0.019339756	0.285664032	-0.273989877	0.078769739	0.697901857	0.205168772
ENSG00000007402	CACNA2D2	protein_coding	6319	0.279320595	1	-0.86646743	0.449763304	1	0.645444693	0.822360735	1	0.209996471
ENSG00000007516	BAIAP3	protein_coding	6143	0.785283628	1	0.103289526	0.20281897	0.951972115	0.458534402	0.104885422	0.797943729	0.583921141
ENSG00000007520	TSR3	protein_coding	1243	0.517669423	1	0.088904768	0.495969904	1	0.093557887	0.018120932	0.305494672	0.324753834
ENSG00000007541	PIGQ	protein_coding	6869	0.533068525	1	-0.093163747	0.097917825	0.713523676	-0.248838133	0.145048548	0.898854788	0.218230672
ENSG00000007545	CRAMP1L	protein_coding	8427	0.252644958	1	0.166663748	0.308239529	1	-0.148774205	0.200913042	1	0.186172043
ENSG00000007866	TEAD3	protein_coding	3046	0.041861545	0.951666396	0.30990466	9.34e-05	0.006074291	0.58875973	0.039070555	0.481124686	0.312270753
ENSG00000007908	SELE	protein_coding	4586	0.601613823	1	-0.724889316	0.257962512	0.951972115	-1.811680847	0.272346163	1	-1.811680847
ENSG00000007923	DNAJC11	protein_coding	5147	0.475200401	1	-0.079504305	0.833283468	1	0.023458872	0.606510027	1	0.057430668
ENSG00000007933	FMO3	protein_coding	3463	0.020703237	0.666507408	-3.411942167	0.086981261	0.690880021	2.693483075	1	1	0
ENSG00000007944	MYLIP	protein_coding	3033	0.940143486	1	-0.012168833	0.400683013	1	0.13626313	0.12812634	0.843161924	0.246842223
ENSG00000007952	NOX1	protein_coding	2529	0.261684826	1	-1.76326076	0.108629733	0.743369725	2.657682143	0.22655618	1	1.989372484
ENSG00000007968	E2F2	protein_coding	5457	0.596139152	1	-0.159574731	0.160323071	0.903921747	-0.426338943	0.583850244	1	-0.165829119
ENSG00000008018	PSMB1	protein_coding	2256	0.685936108	1	0.051070901	4.91e-10	2.52e-07	-0.792153518	0.890679966	1	0.01736533
ENSG00000008056	SYN1	protein_coding	3203	0.945814207	1	0.068740899	0.001392397	0.04630861	2.48486137	0.028324097	0.397236638	1.829927276
ENSG00000008083	JARID2	protein_coding	6490	0.003165647	0.200177679	0.593886242	0.925637525	1	0.018688073	0.266668051	1	-0.222841078
ENSG00000008086	CDKL5	protein_coding	3576	0.477044885	1	0.182500195	3.05e-06	0.000394565	1.104264828	0.263491871	1	0.282711048
ENSG00000008118	CAMK1G	protein_coding	2676	0.808693665	1	0.103054183	0.209092219	0.951972115	-0.578960655	0.214010928	1	0.511650336
ENSG00000008128	CDK11A	protein_coding	4707	0.27963371	1	0.164066125	0.385967356	1	0.131281546	0.265031377	1	0.169049018
ENSG00000008130	NADK	protein_coding	5637	0.762151655	1	-0.035493656	0.494836614	1	0.080124238	0.000476256	0.025042547	0.41013356
ENSG00000008196	TFAP2B	protein_coding	6149	1	1	0	1	1	0	1	1	0
ENSG00000008197	TFAP2D	protein_coding	1856	1	1	0	1	1	0	1	1	0
ENSG00000008226	DLEC1	protein_coding	8338	0.174083174	1	-0.738596383	0.155445967	0.887489359	0.783183488	0.73596736	1	-0.2115928
ENSG00000008256	CYTH3	protein_coding	5805	0.827172562	1	-0.024503308	0.692980715	1	0.044401745	0.231154275	1	0.134733366
ENSG00000008277	ADAM22	protein_coding	12217	0.857475936	1	-0.041097195	0.39490629	1	-0.195095071	0.821389954	1	-0.051742824
ENSG00000008282	SYPL1	protein_coding	2794	0.929035487	1	-0.013348493	0.040864778	0.451761535	0.306613652	0.003792877	0.109731507	0.434457363
ENSG00000008283	CYB561	protein_coding	5320	0.539783355	1	-0.120812874	0.07067855	0.614271632	0.353921513	3.73e-05	0.003632438	0.781058068
ENSG00000008294	SPAG9	protein_coding	11948	0.251934675	1	0.131406662	0.170331804	0.941136427	0.157231494	0.306116931	1	-0.117468471
ENSG00000008300	CELSR3	protein_coding	13888	0.677119452	1	0.052113167	0.991673048	1	0.001307553	0.009101408	0.19727652	-0.32852699
ENSG00000008311	AASS	protein_coding	4591	0.221382227	1	-0.251986749	0.054320778	0.525591813	0.396859174	0.772731715	1	0.059725289
ENSG00000008323	PLEKHG6	protein_coding	4260	0.340654543	1	-1.225166621	0.287599238	1	1.371967688	0.481422839	1	0.972072744
ENSG00000008324	SS18L2	protein_coding	1301	0.84667582	1	0.027676355	0.001317573	0.044579768	-0.465208116	0.876589372	1	-0.022324452
ENSG00000008382	MPND	protein_coding	2049	0.336763626	1	-0.181943583	0.435976624	1	-0.151855651	0.715637711	1	-0.071150315
ENSG00000008394	MGST1	protein_coding	6213	0.24959778	1	0.168437387	0.462768849	1	-0.1074376	0.070331179	0.659764477	0.264783859
ENSG00000008405	CRY1	protein_coding	5062	0.268046966	1	-0.132065073	0.394490796	1	0.101881551	0.08729158	0.721278989	0.204685454
ENSG00000008438	PGLYRP1	protein_coding	720	1	1	0	1	1	0	1	1	0
ENSG00000008441	NFIX	protein_coding	6302	0.01773788	0.618562433	-0.286926532	0.079894764	0.661775115	-0.212704757	0.560639952	1	-0.070634433
ENSG00000008516	MMP25	protein_coding	4126	0.000599831	0.054024665	2.014647574	0.273892943	0.979978701	-0.56338554	0.058862896	0.601929124	-1.034006151
ENSG00000008710	PKD1	protein_coding	18532	0.338379209	1	-0.147445507	0.316819893	1	-0.154383433	0.170460613	0.993539632	-0.211569696
ENSG00000008735	MAPK8IP2	protein_coding	6107	0.614552222	1	-0.12169253	0.639638194	1	0.113591759	0.005372248	0.139456232	-0.694395069
ENSG00000008838	MED24	protein_coding	6962	0.303224572	1	-0.120960345	0.024865229	0.332275923	-0.264966945	0.313568031	1	-0.11892797
ENSG00000008853	RHOBTB2	protein_coding	6580	0.927763424	1	-0.013577598	0.534593751	1	-0.093376487	0.725050615	1	-0.052945758
ENSG00000008869	HEATR5B	protein_coding	8206	0.34969899	1	0.103641096	0.013264627	0.223658751	0.27387967	0.504382485	1	0.074094546
ENSG00000008952	SEC62	protein_coding	7928	0.433254392	1	0.119959959	0.07790295	0.651000806	0.269888681	0.00384388	0.110783089	0.443015271
ENSG00000008988	RPS20	protein_coding	2931	0.928412897	1	0.010934828	0.00086296	0.032845627	-0.406366229	0.490987968	1	-0.0838579
ENSG00000009307	CSDE1	protein_coding	5755	0.581717554	1	-0.056868735	0.208269711	0.951972115	-0.129992289	0.459746962	1	0.076350534
ENSG00000009335	UBE3C	protein_coding	9218	0.866372569	1	0.016900788	0.000290545	0.014375304	0.36411501	0.00274149	0.0885273	0.301064002
ENSG00000009413	REV3L	protein_coding	12417	0.270780622	1	-0.142393371	0.155901503	0.888511593	0.183652168	0.018251921	0.306494607	0.305674128
ENSG00000009694	TENM1	protein_coding	12896	0.600910402	1	-0.222160285	0.033009245	0.397265114	0.908225514	0.863962681	1	-0.073105427
ENSG00000009709	PAX7	protein_coding	6313	1	1	0	1	1	0	1	1	0
ENSG00000009724	MASP2	protein_coding	4251	0.347528566	1	0.789506422	0.046112259	0.484555332	-1.935698341	0.114019159	0.836888987	-1.475116533
ENSG00000009765	IYD	protein_coding	10362	0.537682572	1	0.844483615	0.387225011	1	0.97083913	0.120187615	0.836888987	-2.608455881
ENSG00000009780	FAM76A	protein_coding	4034	0.898721213	1	-0.01968088	0.268128989	0.970424557	-0.17320842	0.064427679	0.63063562	-0.29179278
ENSG00000009790	TRAF3IP3	protein_coding	7753	0.706093102	1	0.204137235	0.540845072	1	0.325208962	0.223247436	1	-0.699258651
ENSG00000009830	POMT2	protein_coding	10012	0.242120596	1	0.18183023	0.000953562	0.035425883	0.51357749	0.048884382	0.55142795	0.306089734
ENSG00000009844	VTA1	protein_coding	7194	0.821772859	1	0.030680506	0.000107902	0.006762907	0.527507913	3.71e-06	0.000602768	0.631079563
ENSG00000009950	MLXIPL	protein_coding	4815	0.220413885	1	-0.668250947	0.607009902	1	-0.322834406	0.730703082	1	-0.216663113
ENSG00000009954	BAZ1B	protein_coding	7053	0.55226389	1	-0.11069209	0.145244126	0.854470344	-0.271552241	0.857518763	1	0.033441076
ENSG00000010017	RANBP9	protein_coding	3480	0.497454208	1	0.094850446	0.013045359	0.22139908	0.346752398	0.190301875	1	0.183108277
ENSG00000010030	ETV7	protein_coding	2369	0.567558143	1	0.456455552	0.344220504	1	0.667985859	0.464547282	1	0.534442931
ENSG00000010072	SPRTN	protein_coding	5906	0.761588196	1	-0.048796379	0.535344024	1	-0.100362361	0.471526468	1	-0.116945348
ENSG00000010165	METTL13	protein_coding	3843	0.704630046	1	-0.039589172	0.407543804	1	-0.08667346	0.899130173	1	-0.013269551
ENSG00000010219	DYRK4	protein_coding	5911	0.848381718	1	0.032360668	0.013053448	0.221477327	0.41886577	0.662019686	1	0.074241633
ENSG00000010244	ZNF207	protein_coding	15834	0.667083854	1	-0.049322224	0.543356419	1	0.069705027	0.937387167	1	0.009012815
ENSG00000010256	UQCRC1	protein_coding	3236	0.844127271	1	0.022332229	0.28077198	0.995346047	0.122535825	0.058620204	0.600894839	0.214924968
ENSG00000010270	STARD3NL	protein_coding	4348	0.338783631	1	0.117327114	0.169711914	0.938677566	0.168287782	0.395269371	1	0.104327604
ENSG00000010278	CD9	protein_coding	3218	0.974024803	1	0.048011305	0.255221227	0.951972115	-1.834116319	0.269537127	1	-1.834116319
ENSG00000010282	HHATL	protein_coding	2891	0.252393004	1	-1.767640717	1	1	0	1	1	0
ENSG00000010292	NCAPD2	protein_coding	6487	0.300050131	1	-0.179694457	0.040908144	0.452005529	-0.355000105	0.302861514	1	-0.178727552
ENSG00000010295	IFFO1	protein_coding	5193	0.148120316	1	0.198127428	0.569586558	1	0.0777609	0.035425447	0.452474935	0.287393888
ENSG00000010310	GIPR	protein_coding	4736	0.131628931	1	0.498895412	6.95e-13	8.35e-10	1.982342043	6.72e-22	1.07e-17	2.611377664
ENSG00000010318	PHF7	protein_coding	3367	0.010891091	0.457763693	-0.402893131	0.214215122	0.951972115	-0.201953747	0.003878532	0.111503977	-0.478512892
ENSG00000010319	SEMA3G	protein_coding	5011	0.376460052	1	-0.427961108	0.22094548	0.951972115	0.592007399	0.842771361	1	-0.101693509
ENSG00000010322	NISCH	protein_coding	9161	0.408114715	1	-0.122181533	0.673823138	1	-0.062292698	0.068246219	0.649195468	-0.270653187
ENSG00000010327	STAB1	protein_coding	10588	0.096187477	1	-0.638311215	0.554679838	1	0.229355536	0.012775548	0.247643405	-1.025578378
ENSG00000010361	FUZ	protein_coding	2951	0.282712943	1	-0.175976263	0.156894939	0.892273954	-0.233247725	0.134819349	0.866198332	-0.246746306
ENSG00000010379	SLC6A13	protein_coding	4241	0.090746475	1	1.042234513	0.207431349	0.951972115	-0.772077153	0.66405622	1	0.250077824
ENSG00000010404	IDS	protein_coding	10496	0.003621471	0.220675397	-0.360074527	9.71e-06	0.000998091	0.548287815	0.43642038	1	0.096412888
ENSG00000010438	PRSS3	protein_coding	1614	0.101879424	1	-2.541497657	0.226184438	0.951972115	1.900853159	0.212924957	1	1.988316756
ENSG00000010539	ZNF200	protein_coding	7498	0.771714566	1	0.046900818	0.427254666	1	-0.128793465	0.912918713	1	0.017737216
ENSG00000010610	CD4	protein_coding	4583	0.353592835	1	-0.334146197	0.154306279	0.883214468	0.512629919	0.333284242	1	0.362869432
ENSG00000010626	LRRC23	protein_coding	3054	0.132075471	1	-0.286196776	0.325730754	1	0.189077358	0.000836232	0.038003537	-0.684677079
ENSG00000010671	BTK	protein_coding	4227	0.257209692	1	-0.935111951	0.539760368	1	0.528546995	0.353992445	1	-0.961735138
ENSG00000010704	HFE	protein_coding	5675	0.028938749	0.803633977	0.395140884	0.001340847	0.045176212	0.569067409	0.008244919	0.184937737	0.470620874
ENSG00000010803	SCMH1	protein_coding	4447	0.061015299	1	-0.215436327	0.959948139	1	0.005791529	0.674976101	1	0.04839652
ENSG00000010932	FMO1	protein_coding	3574	1	1	0	1	1	0	1	1	0
ENSG00000011007	TCEB3	protein_coding	5391	0.10035046	1	0.193982183	0.682521488	1	0.048260515	0.051063907	0.565888687	0.230268607
ENSG00000011009	LYPLA2	protein_coding	2196	0.26525876	1	0.195239417	0.04101535	0.452183668	0.358178482	0.130163688	0.84852919	0.265242659
ENSG00000011021	CLCN6	protein_coding	6884	0.113209238	1	0.183920308	0.174905477	0.951972115	0.157376503	0.120277195	0.836888987	-0.180674598
ENSG00000011028	MRC2	protein_coding	6860	0.965911239	1	0.009970104	0.94673552	1	-0.015587928	0.002682282	0.087187163	-0.704505315
ENSG00000011052	NME2	protein_coding	1241	1	1	0	1	1	0	1	1	0
ENSG00000011083	SLC6A7	protein_coding	4391	0.00109868	0.087669948	1.428198525	0.363676867	1	0.306434319	0.09696521	0.76293619	-0.677946218
ENSG00000011105	TSPAN9	protein_coding	5714	0.083389992	1	-0.29132531	0.070606261	0.613871503	0.304388638	0.088162609	0.724711337	-0.287807212
ENSG00000011114	BTBD7	protein_coding	11333	0.722785038	1	0.046161269	0.38521765	1	-0.113195629	0.129035912	0.845554556	0.197637656
ENSG00000011143	MKS1	protein_coding	4073	0.633625964	1	-0.069059001	0.353516838	1	0.13481418	0.519006684	1	0.094121449
ENSG00000011198	ABHD5	protein_coding	3172	0.319486801	1	-0.216295914	0.028920039	0.365820682	0.475089631	0.002566298	0.084950962	0.656826008
ENSG00000011243	AKAP8L	protein_coding	5081	0.975665774	1	0.003872962	0.29730837	1	0.132379956	0.293768417	1	0.133480733
ENSG00000011258	MBTD1	protein_coding	7201	0.78150713	1	-0.044266677	0.029850485	0.372976969	0.346330456	0.027453328	0.390070881	0.352174679
ENSG00000011260	UTP18	protein_coding	2721	0.099597326	1	-0.165801093	0.110940263	0.743369725	-0.161143712	0.520262442	1	0.064924268
ENSG00000011275	RNF216	protein_coding	7619	0.193778225	1	-0.13625309	0.832129078	1	-0.022261366	0.355630776	1	-0.097135645
ENSG00000011304	PTBP1	protein_coding	6969	0.953389296	1	-0.006242412	0.020734986	0.297911031	-0.247265279	0.845781578	1	-0.020779726
ENSG00000011332	DPF1	protein_coding	4800	0.048110449	0.98328135	-0.352897152	4.35e-05	0.003372329	-0.764785284	0.537690326	1	-0.112485137
ENSG00000011347	SYT7	protein_coding	5953	0.281350316	1	-0.425236547	0.637327885	1	-0.193865954	0.304685974	1	0.411514399
ENSG00000011376	LARS2	protein_coding	5393	0.479229758	1	-0.105340145	0.030234791	0.376321497	-0.324544058	0.398808327	1	-0.126165326
ENSG00000011405	PIK3C2A	protein_coding	9204	0.913893421	1	-0.021845781	0.363313128	1	0.183717826	0.470691915	1	-0.145891936
ENSG00000011422	PLAUR	protein_coding	4457	0.013993531	0.535435625	0.542564815	0.014849246	0.241442712	0.537456945	0.619820201	1	0.109197307
ENSG00000011426	ANLN	protein_coding	6012	0.159434992	1	-0.282719666	0.020522583	0.296061741	-0.466435992	0.702532916	1	0.076705879
ENSG00000011451	WIZ	protein_coding	8155	0.480026957	1	-0.076061551	0.350675962	1	-0.100762268	0.475581075	1	0.076988398
ENSG00000011454	RABGAP1	protein_coding	8181	0.615796228	1	-0.074083241	1.74e-05	0.001627116	-0.639180448	0.386986086	1	-0.127971099
ENSG00000011465	DCN	protein_coding	8083	0.230820084	1	1.820423574	0.072414891	0.621472423	2.054554007	0.266683551	1	-1.820423574
ENSG00000011478	QPCTL	protein_coding	2396	0.479725673	1	-0.085600179	0.388545389	1	-0.104938584	0.177700268	1	-0.164513972
ENSG00000011485	PPP5C	protein_coding	7059	0.713066392	1	-0.041729773	0.906589596	1	-0.013330473	0.033190119	0.435190608	0.241915095
ENSG00000011523	CEP68	protein_coding	8623	0.123544912	1	-0.253647336	0.155588541	0.887840443	-0.23725872	0.488256034	1	-0.115754618
ENSG00000011566	MAP4K3	protein_coding	6067	0.56530938	1	-0.078649898	0.044349556	0.472722915	0.275050877	0.028950344	0.402153375	0.299221916
ENSG00000011590	ZBTB32	protein_coding	2770	0.840345444	1	0.194882276	0.935671343	1	-0.077705165	0.299603476	1	-1.192572504
ENSG00000011600	TYROBP	protein_coding	907	0.972711774	1	0.051387217	0.257057925	0.951972115	-1.819027934	0.271419473	1	-1.819027934
ENSG00000011638	TMEM159	protein_coding	2558	0.004171294	0.242825581	0.616578885	0.000189932	0.010390291	0.791713085	0.053493887	0.580011671	0.410350966
ENSG00000011677	GABRA3	protein_coding	4193	0.970444657	1	0.006608934	3.8e-05	0.0030126	0.732328911	0.002931516	0.092410967	-0.540364765
ENSG00000012048	BRCA1	protein_coding	8278	0.644093006	1	-0.092646227	0.010348412	0.190065139	-0.516430617	0.133812778	0.862467693	-0.301375286
ENSG00000012061	ERCC1	protein_coding	5576	0.350487904	1	-0.119108773	0.850145883	1	-0.024130336	0.339025455	1	0.122116033
ENSG00000012124	CD22	protein_coding	5839	0.000892425	0.075095078	-0.628974665	0.570845798	1	0.107864283	0.778323452	1	0.053728732
ENSG00000012171	SEMA3B	processed_transcript	5767	0.000896249	0.075290835	-1.184768869	0.558674105	1	0.210534191	0.000344547	0.019554128	1.28093658
ENSG00000012174	MBTPS2	protein_coding	8927	0.96723373	1	-0.006042739	0.029382867	0.369546285	0.320419368	0.166301004	0.977131734	-0.204449077
ENSG00000012211	PRICKLE3	protein_coding	3396	0.185873185	1	0.397429033	0.985987268	1	0.00507783	0.97107612	1	-0.010805555
ENSG00000012223	LTF	protein_coding	4247	0.002658282	0.173789965	-0.584354898	0.388874593	1	-0.180542247	0.02733769	0.389175513	-0.482580348
ENSG00000012232	EXTL3	protein_coding	13220	0.569334359	1	0.097667209	0.017182591	0.264347879	-0.41010619	0.054881377	0.581865044	0.329729385
ENSG00000012504	NR1H4	protein_coding	3460	0.250164709	1	-1.786105014	0.09269222	0.700459863	2.702743241	0.216531508	1	1.998854691
ENSG00000012660	ELOVL5	protein_coding	4223	0.872844322	1	-0.021540789	0.876308785	1	0.020955525	0.657084524	1	-0.05979688
ENSG00000012779	ALOX5	protein_coding	3685	1	1	0	1	1	0	1	1	0
ENSG00000012817	KDM5D	protein_coding	9463	0.258835617	1	0.138606143	0.517331737	1	0.079373756	0.894862922	1	0.01626057
ENSG00000012822	CALCOCO1	protein_coding	6296	0.008411748	0.389269526	0.568238917	3.83e-11	2.9e-08	1.41532882	0.000471286	0.024863351	0.744646845
ENSG00000012963	UBR7	protein_coding	3694	0.147657473	1	-0.216458455	0.047457653	0.487727725	-0.297107219	0.711693237	1	-0.055324673
ENSG00000012983	MAP4K5	protein_coding	7620	0.389161214	1	-0.133695796	0.428851291	1	0.122921861	0.645595639	1	0.071507613
ENSG00000013016	EHD3	protein_coding	4959	0.149677543	1	-0.288852661	0.005030303	0.116393384	0.562201963	0.002034936	0.071988125	-0.64264288
ENSG00000013275	PSMC4	protein_coding	2387	0.524547446	1	0.086167699	0.62984393	1	0.065259585	0.642170365	1	0.062932567
ENSG00000013288	MAN2B2	protein_coding	8898	0.283895693	1	0.120073371	0.059913178	0.553590537	0.210657191	0.064522554	0.630927932	-0.207833746
ENSG00000013293	SLC7A14	protein_coding	10459	0.227602482	1	-1.05644921	0.631060964	1	0.473829859	0.054377378	0.580011671	-3.103578512
ENSG00000013297	CLDN11	protein_coding	6032	0.926104071	1	0.049328095	0.532213115	1	0.326879268	0.321541257	1	-0.591716727
ENSG00000013306	SLC25A39	protein_coding	3526	0.169170971	1	-0.173418172	0.014912702	0.242163964	-0.308460557	0.681429702	1	0.051888628
ENSG00000013364	MVP	protein_coding	6136	0.036101713	0.914782641	0.308747204	0.000123802	0.007500772	0.565829948	0.001453563	0.05633507	0.469070883
ENSG00000013374	NUB1	protein_coding	5411	0.345427605	1	0.093582133	0.867511436	1	0.01655469	0.56102042	1	0.057739885
ENSG00000013375	PGM3	protein_coding	7331	0.009696025	0.425928433	0.453778815	0.023737844	0.32229311	0.396046698	0.003143633	0.097220541	0.51781231
ENSG00000013392	RWDD2A	protein_coding	4686	0.055267417	1	0.397659534	0.005545711	0.124738338	0.56769713	0.00122806	0.049967531	0.662519864
ENSG00000013441	CLK1	protein_coding	5125	0.959233447	1	0.006778744	0.817361829	1	0.030646894	0.552515425	1	-0.078943016
ENSG00000013503	POLR3B	protein_coding	4858	0.796393453	1	-0.031129386	0.8355461	1	-0.025113833	0.262631998	1	0.13548346
ENSG00000013523	ANGEL1	protein_coding	5347	0.016939028	0.601912106	-0.337921352	0.310031869	1	0.144546125	0.75104506	1	0.045390461
ENSG00000013561	RNF14	protein_coding	4834	0.955144742	1	0.006928474	0.459499467	1	-0.091294248	0.291697285	1	0.130056354
ENSG00000013563	DNASE1L1	protein_coding	4130	0.558251988	1	0.087533764	0.05189778	0.51252932	-0.291844593	0.605256305	1	-0.077472025
ENSG00000013573	DDX11	protein_coding	8374	0.210318199	1	-0.156950539	0.165298909	0.922339522	-0.174336489	0.720440012	1	-0.044952238
ENSG00000013583	HEBP1	protein_coding	3442	0.268222484	1	0.137134552	0.268725127	0.971643285	-0.137184553	0.083959218	0.712655757	-0.214819683
ENSG00000013619	MAMLD1	protein_coding	5958	0.096212146	1	-0.295866004	0.177884574	0.951972115	-0.240756462	0.113147432	0.836888987	-0.283537302
ENSG00000013725	CD6	protein_coding	5995	0.011763489	0.480477039	1.5721648	0.068267889	0.601387702	-1.097278628	0.918204812	1	-0.055410702
ENSG00000013810	TACC3	protein_coding	4682	0.217177607	1	-0.220492504	0.003871721	0.097562149	-0.517827623	0.477216751	1	-0.127055183
ENSG00000014123	UFL1	protein_coding	4539	0.523109364	1	0.102569192	0.0730323	0.624321536	0.287745916	0.509125019	1	0.106088919
ENSG00000014138	POLA2	protein_coding	5726	0.398346491	1	-0.135348714	0.000310649	0.015181255	-0.582262734	0.116529275	0.836888987	-0.252439355
ENSG00000014164	ZC3H3	protein_coding	3731	0.961959345	1	-0.006443383	0.603806686	1	0.070194001	0.306072246	1	0.138559675
ENSG00000014216	CAPN1	protein_coding	7553	0.154343049	1	0.155358218	3.21e-06	0.000411269	-0.51001304	0.446903505	1	0.082960082
ENSG00000014257	ACPP	protein_coding	4193	0.01168689	0.478467299	2.645133931	7.88e-06	0.000848326	2.299140134	2.72e-25	8.66e-21	4.266390956
ENSG00000014641	MDH1	protein_coding	4993	0.300747278	1	-0.116516155	0.805871346	1	0.027693207	0.511134451	1	-0.074117847
ENSG00000014824	SLC30A9	protein_coding	7225	0.386682423	1	-0.133163295	0.313249087	1	0.1552077	0.385933585	1	0.133508231
ENSG00000014914	MTMR11	protein_coding	4591	0.001075345	0.086348976	0.346916797	0.513927431	1	-0.069097602	0.018448085	0.308325127	0.249084806
ENSG00000014919	COX15	protein_coding	4177	0.979429552	1	0.003439607	0.526113092	1	-0.084722358	7.93e-06	0.001102182	-0.602408651
ENSG00000015133	CCDC88C	protein_coding	12426	0.696248319	1	0.054481232	0.401471592	1	0.117088018	0.230843109	1	0.167430882
ENSG00000015153	YAF2	protein_coding	10840	0.808625875	1	0.045216752	0.809322533	1	-0.045149706	0.931699904	1	0.016050794
ENSG00000015171	ZMYND11	protein_coding	5300	0.447007607	1	-0.125281189	0.287229644	1	-0.175663478	0.126131438	0.839869452	0.252240177
ENSG00000015285	WAS	protein_coding	2381	0.614427644	1	0.204660656	0.607456776	1	-0.213491496	0.621268882	1	-0.207551091
ENSG00000015413	DPEP1	protein_coding	2712	0.068914632	1	-1.747134952	0.726469336	1	-0.433872877	0.063522188	0.624598883	-3.107703304
ENSG00000015479	MATR3	protein_coding	14669	0.194732728	1	-0.194476594	0.145469863	0.855396109	-0.218453114	0.916808782	1	-0.015666381
ENSG00000015520	NPC1L1	protein_coding	5252	0.152376222	1	-0.511755878	0.665791253	1	-0.174803022	0.016003121	0.28436263	-1.159847135
ENSG00000015532	XYLT2	protein_coding	5472	0.199139546	1	0.212933144	0.02935741	0.369432386	0.360910849	0.070735153	0.662165192	0.299507782
ENSG00000015568	RGPD5	protein_coding	14175	0.111157578	1	0.583973952	0.659120549	1	-0.156422653	0.296514415	1	0.352429354
ENSG00000015592	STMN4	protein_coding	3294	0.728801267	1	0.350361941	0.351492193	1	-1.05731026	0.019173707	0.316137781	-3.751515142
ENSG00000015676	NUDCD3	protein_coding	10113	0.892446309	1	0.013813475	0.902383907	1	-0.01254343	0.336199355	1	-0.098504228
ENSG00000016082	ISL1	protein_coding	3216	0.361085079	1	-0.260672723	0.66485385	1	-0.12960507	0.574406321	1	0.16537278
ENSG00000016391	CHDH	protein_coding	7758	0.746792947	1	-0.420276833	0.959413979	1	0.067077467	0.257544742	1	1.415988528
ENSG00000016402	IL20RA	protein_coding	4673	0.233983014	1	1.834116319	0.255221227	0.951972115	-1.834116319	0.269537127	1	-1.834116319
ENSG00000016490	CLCA1	protein_coding	3340	1	1	0	0.093393466	0.700459863	2.694075579	1	1	0
ENSG00000016602	CLCA4	protein_coding	3649	1	1	0	1	1	0	1	1	0
ENSG00000016864	GLT8D1	protein_coding	3783	0.702346133	1	-0.039687405	0.418153404	1	-0.084430558	0.157620542	0.944551407	0.147146201
ENSG00000017260	ATP2C1	protein_coding	8533	0.401266829	1	0.090585133	0.168325984	0.934073523	0.148651528	0.002130344	0.074219739	0.33164587
ENSG00000017373	SRCIN1	protein_coding	11025	0.974411935	1	0.014480073	0.657092752	1	0.200459894	0.145329707	0.899720597	0.636176851
ENSG00000017427	IGF1	protein_coding	8087	1	1	0	0.23185314	0.951972115	1.892954444	1	1	0
ENSG00000017483	SLC38A5	protein_coding	4016	0.764228783	1	-0.135055243	0.400583465	1	-0.428760541	0.047088452	0.539969628	-1.175439993
ENSG00000017621	MAGIX	protein_coding	4948	0.532039042	1	0.276657396	0.8239641	1	-0.098685762	0.05282042	0.577092239	-1.032990225
ENSG00000017797	RALBP1	protein_coding	4979	0.867730991	1	-0.016221573	0.132148875	0.80795429	-0.147031036	0.428999786	1	0.077160307
ENSG00000018189	RUFY3	protein_coding	8070	0.514297582	1	0.098453733	6.11e-05	0.004376382	0.602630705	0.837859275	1	0.030965206
ENSG00000018236	CNTN1	protein_coding	7492	0.322035585	1	-0.651115044	0.152247163	0.875283729	0.930510875	0.661783604	1	-0.341951862
ENSG00000018280	SLC11A1	protein_coding	8676	0.56049826	1	-0.246903082	0.66235831	1	-0.206489033	0.15756449	0.944304382	-0.751205484
ENSG00000018408	WWTR1	protein_coding	8413	0.157303421	1	-0.445002107	0.199360564	0.951972115	-0.403815804	0.074091908	0.676220864	-0.562893815
ENSG00000018510	AGPS	protein_coding	8197	0.624732558	1	-0.089538527	0.861098336	1	0.032040596	0.112803734	0.835427234	0.290511901
ENSG00000018607	ZNF806	pseudogene	1774	0.960390693	1	0.060827389	0.107493377	0.743369725	-2.597406277	0.118358894	0.836888987	-2.597406277
ENSG00000018610	CXorf56	protein_coding	2606	0.986265191	1	-0.002047878	0.735549135	1	-0.040378234	0.580412233	1	0.066126237
ENSG00000018625	ATP1A2	protein_coding	6298	0.547139734	1	-0.584044866	0.776981855	1	0.284978688	0.116185132	0.836888987	-2.073178545
ENSG00000018699	TTC27	protein_coding	3185	0.038497796	0.929205176	0.236429418	0.671928417	1	0.048288387	0.028572412	0.398992426	0.249550075
ENSG00000018869	ZNF582	protein_coding	3152	0.252393004	1	-1.767640717	1	1	0	1	1	0
ENSG00000019102	VSIG2	protein_coding	1432	0.495828313	1	-0.392959214	0.170197895	0.940771818	0.77588422	0.890666952	1	-0.087107943
ENSG00000019144	PHLDB1	protein_coding	21988	0.0397286	0.940220788	0.308106203	2.29e-05	0.002045902	0.63489445	0.000114054	0.008544218	0.578402594
ENSG00000019169	MARCO	protein_coding	2079	0.109331991	1	-2.53641431	0.092886083	0.700459863	2.703021215	0.216654521	1	1.999190955
ENSG00000019186	CYP24A1	protein_coding	3972	0.378734073	1	0.934890219	0.079926934	0.661920584	1.346387743	0.002067977	0.072754129	2.124406275
ENSG00000019485	PRDM11	protein_coding	5527	0.004279144	0.247486868	-0.416231887	0.003680431	0.094006751	0.425612274	0.202677261	1	-0.19261597
ENSG00000019505	SYT13	protein_coding	5424	0.240295371	1	1.817759121	0.261499492	0.957343288	-1.817759121	0.913812847	1	0.171380672
ENSG00000019549	SNAI2	protein_coding	2282	0.02168653	0.68295408	0.554360067	0.000630659	0.02597574	-0.82966712	0.001678706	0.062953439	-0.762135173
ENSG00000019582	CD74	protein_coding	3184	0.28139753	1	-0.342671528	0.605788128	1	-0.164721987	1.16e-05	0.001457035	-1.445750855
ENSG00000019991	HGF	protein_coding	8897	0.252393004	1	-1.767640717	1	1	0	1	1	0
ENSG00000019995	ZRANB1	protein_coding	5993	0.834971387	1	-0.030699973	0.350563642	1	-0.137825294	0.345933599	1	-0.139255592
ENSG00000020129	NCDN	protein_coding	4917	0.811901917	1	-0.031895696	0.437881048	1	0.10402181	0.354339669	1	0.124247763
ENSG00000020181	GPR124	protein_coding	7061	0.020339073	0.666507408	-0.835556747	0.684760402	1	-0.156486726	0.35372615	1	0.347657881
ENSG00000020219	CCT8L1P	pseudogene	1674	0.250164709	1	-1.786105014	1	1	0	1	1	0
ENSG00000020256	ZFP64	protein_coding	6997	0.519306729	1	0.070556497	0.025881722	0.341717339	-0.245187712	0.889104078	1	0.015307919
ENSG00000020426	MNAT1	protein_coding	3865	0.86434376	1	0.02517538	0.401807578	1	-0.123837486	0.243875871	1	-0.172427442
ENSG00000020577	SAMD4A	protein_coding	12170	0.355496874	1	-0.178325684	0.487335709	1	0.134153021	0.372971959	1	0.172177235
ENSG00000020633	RUNX3	protein_coding	4605	0.399217517	1	-0.165848858	0.670410119	1	-0.084079745	0.01938321	0.317952961	-0.465792358
ENSG00000020922	MRE11A	protein_coding	3538	0.644915406	1	-0.094345277	0.068583417	0.602915327	-0.374319688	0.876755483	1	-0.03179981
ENSG00000021300	PLEKHB1	protein_coding	4933	0.433436816	1	-0.38507335	0.341349066	1	0.472925272	0.786490205	1	0.141497837
ENSG00000021355	SERPINB1	protein_coding	3226	0.236609419	1	1.811680847	0.535310478	1	0.866818051	0.909453274	1	0.177133642
ENSG00000021461	CYP3A43	protein_coding	2630	0.233983014	1	1.834116319	0.255221227	0.951972115	-1.834116319	0.269537127	1	-1.834116319
ENSG00000021488	SLC7A9	protein_coding	2597	0.520846449	1	-0.602911769	0.04736501	0.487498501	-3.103601882	0.385224738	1	-1.115279404
ENSG00000021574	SPAST	protein_coding	5213	0.92830264	1	0.023637609	0.334635302	1	-0.254260411	0.504756977	1	-0.175767505
ENSG00000021645	NRXN3	protein_coding	11335	0.444259697	1	-0.811730434	0.120387616	0.765139868	1.521313394	0.873862023	1	0.193786427
ENSG00000021762	OSBPL5	protein_coding	7466	0.49976527	1	0.178376584	0.380358597	1	-0.232483168	0.000302848	0.017692149	-0.976213929
ENSG00000021776	AQR	protein_coding	9779	0.82017173	1	0.032181828	0.797598282	1	-0.036330856	0.646031601	1	0.065071686
ENSG00000021826	CPS1	protein_coding	10444	0.324319705	1	-0.244054189	0.920516034	1	0.024743751	0.172291115	0.999386902	-0.339868688
ENSG00000021852	C8B	protein_coding	2729	1	1	0	1	1	0	1	1	0
ENSG00000022267	FHL1	protein_coding	4945	0.153559218	1	-0.259713439	0.151731742	0.873345577	-0.261081767	0.658579687	1	-0.080423212
ENSG00000022277	RTFDC1	protein_coding	3501	0.4329043	1	0.084483143	0.274574469	0.981479649	-0.117848877	0.918106309	1	0.011088823
ENSG00000022355	GABRA1	protein_coding	5494	1	1	0	0.23097945	0.951972115	1.911568927	1	1	0
ENSG00000022556	NLRP2	protein_coding	6313	0.876962423	1	-0.133667486	0.731758043	1	0.296763293	0.982756221	1	-0.019276877
ENSG00000022567	SLC45A4	protein_coding	8608	0.2098001	1	0.163397809	0.001469917	0.047950757	0.412635937	0.050321579	0.560785302	-0.256730693
ENSG00000022840	RNF10	protein_coding	5911	0.267626461	1	0.125086317	0.080789505	0.666291068	0.196979508	0.000910012	0.040493937	0.374486816
ENSG00000022976	ZNF839	protein_coding	5595	0.395216508	1	-0.103975126	0.007850694	0.15799418	-0.329786933	0.022568275	0.34965451	-0.283500298
ENSG00000023041	ZDHHC6	protein_coding	2404	0.693419331	1	0.058352063	0.000866418	0.032957523	-0.496174195	0.670889075	1	0.062959948
ENSG00000023171	GRAMD1B	protein_coding	9770	0.773825142	1	-0.064032402	0.001081788	0.038677717	0.731545152	0.37159492	1	0.199189554
ENSG00000023191	RNH1	protein_coding	7367	0.832436644	1	-0.030003169	0.552178	1	-0.084364806	0.360016206	1	-0.129965719
ENSG00000023228	NDUFS1	protein_coding	12268	0.543854757	1	-0.063469098	0.123421974	0.77625952	0.161158311	0.830546505	1	0.022406516
ENSG00000023287	RB1CC1	protein_coding	7615	0.96753377	1	0.005397284	0.014962917	0.242604793	0.32281263	0.648820916	1	-0.060465538
ENSG00000023318	ERP44	protein_coding	4854	0.28678774	1	0.173374679	0.064519852	0.579304936	0.300723129	0.249009071	1	0.187594495
ENSG00000023330	ALAS1	protein_coding	2536	0.077277139	1	0.335916502	0.792368733	1	0.049969431	0.31056044	1	0.192558633
ENSG00000023516	AKAP11	protein_coding	9913	0.88380859	1	-0.032210636	0.790011359	1	0.058700825	0.634914397	1	-0.104703222
ENSG00000023572	GLRX2	protein_coding	1299	0.380843922	1	-0.11611261	0.387511139	1	0.114881577	0.165727958	0.975058594	0.18453874
ENSG00000023608	SNAPC1	protein_coding	2656	0.293419819	1	0.131472531	0.552903616	1	0.074172233	0.015967399	0.284010077	-0.305168769
ENSG00000023697	DERA	protein_coding	2848	0.311362902	1	-0.115339044	0.530913969	1	0.071578774	0.589239118	1	0.061797966
ENSG00000023734	STRAP	protein_coding	2211	0.29333984	1	-0.124311029	0.000292988	0.014462477	-0.42968567	0.866135554	1	0.01995187
ENSG00000023839	ABCC2	protein_coding	6232	0.000128755	0.015043529	0.573181002	0.286448633	1	-0.158411271	0.002099187	0.073566292	-0.462167396
ENSG00000023892	DEF6	protein_coding	2675	0.160270688	1	-0.201895801	0.002594483	0.073133634	-0.444513909	0.021087776	0.335533814	-0.340338168
ENSG00000023902	PLEKHO1	protein_coding	6629	0.256861234	1	0.221721104	0.009980852	0.18555829	0.504356281	0.128278172	0.843161924	0.29741217
ENSG00000023909	GCLM	protein_coding	5374	0.016641096	0.596593909	0.501579104	0.75776079	1	-0.064434316	0.678651478	1	-0.086565162
ENSG00000024048	UBR2	protein_coding	8997	0.776777979	1	0.034684775	0.741732615	1	-0.040359002	0.38285652	1	0.106856322
ENSG00000024422	EHD2	protein_coding	3923	0.13920047	1	-0.172095039	0.277213982	0.986815448	0.126573588	1.49e-05	0.001728713	0.504934054
ENSG00000024526	DEPDC1	protein_coding	5904	0.211299613	1	-0.384103281	0.313373068	1	-0.309911021	0.730941559	1	-0.105604
ENSG00000024862	CCDC28A	protein_coding	1496	0.054805947	1	0.254227182	0.000189563	0.010379041	0.487151408	0.002478577	0.082977905	0.396770143
ENSG00000025039	RRAGD	protein_coding	5072	0.250164709	1	-1.786105014	1	1	0	1	1	0
ENSG00000025156	HSF2	protein_coding	2702	0.11025411	1	-0.261266335	0.721416537	1	-0.058552658	0.348461087	1	-0.154353283
ENSG00000025293	PHF20	protein_coding	7812	0.306062684	1	-0.12707613	0.002094043	0.06218612	-0.384263561	0.011160421	0.227193773	-0.316956227
ENSG00000025423	HSD17B6	protein_coding	2272	0.090520964	1	-0.572878341	0.073371599	0.625446227	-0.712759876	0.714924582	1	-0.137400074
ENSG00000025434	NR1H3	protein_coding	4346	0.726104875	1	0.062750634	0.999161959	1	0.000189013	0.144519233	0.89776079	-0.26425414
ENSG00000025708	TYMP	protein_coding	3320	0.837396864	1	0.059606016	0.384197389	1	-0.260440285	0.112588627	0.834416432	0.454427572
ENSG00000025770	NCAPH2	protein_coding	3159	0.499048826	1	-0.092533772	0.012260301	0.212492969	-0.344697654	0.316536911	1	0.137340143
ENSG00000025772	TOMM34	protein_coding	2062	0.964957291	1	-0.007220078	0.484358385	1	0.114951949	0.139162582	0.879548956	0.243217066
ENSG00000025796	SEC63	protein_coding	8587	0.329683814	1	0.130499484	0.038985658	0.4384475	0.276350853	0.04369945	0.515450731	0.270094609
ENSG00000025800	KPNA6	protein_coding	7687	0.971265973	1	0.004261716	9.15e-05	0.005965612	-0.464965826	0.236492448	1	0.140151692
ENSG00000026025	VIM	protein_coding	4965	0.704887771	1	-0.039926723	8.51e-05	0.005609677	-0.415005413	0.055593158	0.585512839	0.201884
ENSG00000026036	RTEL1-TNFRSF6B	protein_coding	8738	0.355264215	1	-0.349325588	0.07069087	0.614271632	-0.691453478	0.175262587	1	-0.517211424
ENSG00000026103	FAS	protein_coding	3562	0.283055259	1	-0.194111604	0.697172999	1	0.070526604	0.099687573	0.775407009	0.298332908
ENSG00000026297	RNASET2	protein_coding	7478	0.655313567	1	0.077695404	0.016952605	0.262012382	0.413372842	0.001153739	0.047954721	0.563055692
ENSG00000026508	CD44	protein_coding	10060	0.058456776	1	0.234416121	0.276259573	0.985296366	-0.134832799	0.004641835	0.126669435	-0.351010162
ENSG00000026559	KCNG1	protein_coding	6320	0.332891765	1	-0.138973638	2.16e-06	0.0002959	-0.687633189	1.59e-07	4.96e-05	-0.762896006
ENSG00000026652	AGPAT4	protein_coding	9419	0.419744553	1	-0.143225262	0.068588637	0.602915327	-0.324857677	1.07e-07	3.58e-05	-0.961815905
ENSG00000026751	SLAMF7	protein_coding	4604	0.326136172	1	-0.679324765	0.892736121	1	-0.107311182	0.787101699	1	0.208158197
ENSG00000027001	MIPEP	protein_coding	3407	0.277495731	1	-0.16112735	0.335445589	1	0.143157288	0.466441011	1	-0.108677854
ENSG00000027075	PRKCH	protein_coding	8809	0.180835702	1	0.373347889	0.000726026	0.028803355	0.926885087	0.675654452	1	0.115919711
ENSG00000027644	INSRR	protein_coding	5101	0.009836195	0.428412719	3.795503452	0.318065263	1	-1.107789411	0.363792587	1	-1.016141703
ENSG00000027697	IFNGR1	protein_coding	2680	0.001110463	0.088499304	0.519167675	0.395261757	1	0.134436138	0.001282663	0.051428616	0.509388609
ENSG00000027847	B4GALT7	protein_coding	4927	0.108616033	1	0.305728323	0.112152755	0.743369725	0.301878851	0.555587586	1	-0.112334235
ENSG00000028116	VRK2	protein_coding	3557	0.942718511	1	0.009345375	0.250165619	0.951972115	-0.150495279	0.959052644	1	-0.006714117
ENSG00000028137	TNFRSF1B	protein_coding	3766	0.284247425	1	1.333412968	0.096721281	0.70859474	1.412097524	0.84582143	1	0.204322653
ENSG00000028203	VEZT	protein_coding	8757	0.570296851	1	0.069925285	0.147524124	0.862299768	-0.17873032	4.55e-05	0.004232956	0.502864295
ENSG00000028310	BRD9	protein_coding	9577	0.645048897	1	0.051290578	0.869599755	1	0.018287043	0.989401892	1	0.00148073
ENSG00000028528	SNX1	protein_coding	9796	0.834686191	1	0.020829883	0.054960591	0.527268422	0.191570333	0.244271609	1	0.11632377
ENSG00000028839	TBPL1	protein_coding	5039	0.55564827	1	-0.0868881	0.066377265	0.590404404	-0.272239274	0.073951028	0.675413023	-0.265343547
ENSG00000029153	ARNTL2	protein_coding	5002	0.000931979	0.07753147	0.478261536	0.044188053	0.471633033	0.289823654	1.45e-08	6.44e-06	0.820240253
ENSG00000029363	BCLAF1	protein_coding	9297	0.995052501	1	0.000883754	0.322779919	1	-0.141003304	0.569832342	1	-0.081038831
ENSG00000029364	SLC39A9	protein_coding	7136	0.749098378	1	0.041451457	0.460595549	1	0.095646073	0.004280777	0.119294116	0.370537654
ENSG00000029534	ANK1	protein_coding	10799	0.407070733	1	0.401953247	0.138975545	0.835020358	-0.792876183	0.045227503	0.525170809	-1.173266061
ENSG00000029559	IBSP	protein_coding	1033	1	1	0	0.229946008	0.951972115	1.90940468	1	1	0
ENSG00000029639	TFB1M	protein_coding	2736	0.351364021	1	-0.114837799	0.515556353	1	-0.080650677	0.174942471	1	-0.169038738
ENSG00000029725	RABEP1	protein_coding	6555	0.398512707	1	-0.083174961	0.628191017	1	0.047759428	0.552207338	1	0.058667282
ENSG00000029993	HMGB3	protein_coding	3967	0.147422489	1	-0.462644399	0.518308037	1	-0.20617583	0.415859289	1	-0.259825457
ENSG00000030066	NUP160	protein_coding	8471	0.663835597	1	0.057678879	0.604610651	1	-0.068768766	0.673842537	1	0.05589786
ENSG00000030110	BAK1	protein_coding	2267	0.269224546	1	0.17663324	0.298136119	1	0.166087091	0.739926355	1	-0.053143961
ENSG00000030304	MUSK	protein_coding	4159	0.340897733	1	0.816292037	0.620450274	1	-0.416460097	0.398603199	1	-0.749763464
ENSG00000030419	IKZF2	protein_coding	12220	0.072760498	1	0.693962424	0.056678002	0.536347915	-0.742821349	0.451381188	1	-0.289118145
ENSG00000030582	GRN	protein_coding	3520	0.218967151	1	0.363344276	0.007361308	0.151013539	0.795633508	0.252376524	1	0.338177598
ENSG00000031003	FAM13B	protein_coding	6808	0.49774476	1	-0.227255027	0.891217997	1	0.045836061	0.988624212	1	-0.004779955
ENSG00000031081	ARHGAP31	protein_coding	9384	0.03387521	0.881660337	0.367924549	0.497954069	1	0.117273781	0.016258856	0.286908483	-0.417428638
ENSG00000031544	NR2E3	processed_transcript	3595	0.413691878	1	-0.324671842	0.535364138	1	-0.278108691	0.215995685	1	-0.596733284
ENSG00000031691	CENPQ	protein_coding	1733	0.936633322	1	0.014190847	0.341945014	1	-0.17072756	0.774865414	1	0.051285467
ENSG00000031698	SARS	protein_coding	3836	0.559523548	1	-0.09747341	0.43328337	1	-0.130989398	0.681362543	1	-0.06864141
ENSG00000031823	RANBP3	protein_coding	7445	0.601487212	1	-0.058092868	0.396555582	1	-0.094512946	0.622865493	1	0.054812598
ENSG00000032219	ARID4A	protein_coding	7568	0.674424537	1	0.05896759	0.979588074	1	-0.003597787	0.030687815	0.418695794	0.30304477
ENSG00000032389	TSSC1	protein_coding	5775	0.589657745	1	0.05879935	0.895028077	1	0.014400366	0.557844459	1	0.064020816
ENSG00000032444	PNPLA6	protein_coding	7055	0.353490533	1	0.142495194	1.36e-10	8.45e-08	0.992274025	0.03016421	0.413779926	0.333007256
ENSG00000032742	IFT88	protein_coding	5480	0.772799829	1	0.041524411	0.073728571	0.627481185	0.256927232	0.220863415	1	0.176278352
ENSG00000033011	ALG1	protein_coding	5786	0.785567114	1	0.049456978	0.753574697	1	0.057096657	0.233712558	1	0.216649675
ENSG00000033030	ZCCHC8	protein_coding	7752	0.626468026	1	0.059427077	0.007350528	0.150881064	-0.329173062	0.39353938	1	0.104323057
ENSG00000033050	ABCF2	protein_coding	4448	0.556449006	1	-0.080597247	0.013955918	0.231399629	-0.33792508	0.026958255	0.386191401	0.303459628
ENSG00000033100	CHPF2	protein_coding	4200	0.127658091	1	0.186186217	3.19e-07	6.21e-05	0.62511601	0.011131187	0.226842872	0.310130252
ENSG00000033122	LRRC7	protein_coding	14652	0.020703237	0.666507408	-3.411942167	1	1	0	0.212924327	1	1.988322479
ENSG00000033170	FUT8	protein_coding	6889	0.404273453	1	0.10256895	0.000248848	0.012758378	-0.452144974	3.58e-06	0.000592063	-0.573199793
ENSG00000033178	UBA6	protein_coding	11432	0.224423991	1	0.171041146	0.025418603	0.337134015	0.314602539	0.000522297	0.026633441	0.488919168
ENSG00000033327	GAB2	protein_coding	6771	0.412756513	1	0.161315954	4.39e-05	0.003387699	0.800184809	0.057231134	0.59421603	0.373535812
ENSG00000033627	ATP6V0A1	protein_coding	10968	0.557247175	1	0.108754577	7.75e-06	0.000840039	0.831415166	0.023301511	0.355492758	0.420552896
ENSG00000033800	PIAS1	protein_coding	4524	0.775289622	1	0.048001202	0.617976919	1	-0.083978623	0.657658673	1	0.074594302
ENSG00000033867	SLC4A7	protein_coding	9564	0.252413254	1	0.220916483	0.452048782	1	-0.145138256	0.753433642	1	-0.060618336
ENSG00000034053	APBA2	protein_coding	6869	0.344446747	1	0.163501203	0.001776269	0.055120591	0.538607043	0.272291767	1	0.189769466
ENSG00000034063	UHRF1	processed_transcript	5144	0.432551473	1	-0.166574327	0.042651005	0.460632185	-0.431438748	0.469578628	1	-0.153620676
ENSG00000034152	MAP2K3	protein_coding	3783	0.076970899	1	0.395584809	0.13154912	0.806145062	-0.337256447	0.000799554	0.036742433	0.751966058
ENSG00000034239	EFCAB1	protein_coding	5805	1	1	0	1	1	0	1	1	0
ENSG00000034510	TMSB10	protein_coding	492	0.238100352	1	0.169988887	0.183423207	0.951972115	-0.191714822	0.406997795	1	-0.11947608
ENSG00000034533	ASTE1	protein_coding	3427	0.256528859	1	-0.141102966	0.014974314	0.242634605	-0.307700637	0.760870708	1	-0.038300095
ENSG00000034677	RNF19A	protein_coding	6031	0.811312867	1	-0.038411719	0.761181942	1	0.048948748	0.064327898	0.630185778	0.2979104
ENSG00000034693	PEX3	protein_coding	2222	0.297424374	1	-0.129843102	0.153000532	0.878407575	-0.179478778	0.43520299	1	-0.09807586
ENSG00000034713	GABARAPL2	protein_coding	3034	0.224210993	1	0.140966756	0.035233562	0.415783454	0.243848217	0.013972755	0.260980376	0.284901621
ENSG00000034971	MYOC	protein_coding	2095	1	1	0	1	1	0	1	1	0
ENSG00000035115	SH3YL1	protein_coding	11165	0.9513166	1	0.016738097	0.778017098	1	-0.077728533	0.179056118	1	-0.374924079
ENSG00000035141	FAM136A	protein_coding	3086	0.151698502	1	-0.178529246	0.004462623	0.107394721	-0.355729669	0.001708336	0.063615049	0.391206209
ENSG00000035403	VCL	protein_coding	5818	0.648549503	1	-0.075823558	0.122033585	0.77113459	0.257392239	1.43e-06	0.000293638	0.806725902
ENSG00000035499	DEPDC1B	protein_coding	3806	0.565147431	1	-0.127213374	0.174501969	0.951972115	-0.301396043	0.382333237	1	-0.193809364
ENSG00000035664	DAPK2	protein_coding	7041	0.826720959	1	-0.118912818	0.288595018	1	-0.670220599	0.521567646	1	-0.395802343
ENSG00000035681	NSMAF	protein_coding	6165	0.779856937	1	0.032365126	0.775195995	1	0.033088212	0.09162779	0.7384796	-0.19598155
ENSG00000035687	ADSS	protein_coding	3666	0.948349423	1	0.007905692	0.571893688	1	0.069017039	0.01101386	0.225326217	0.310488858
ENSG00000035720	STAP1	protein_coding	1655	1	1	0	1	1	0	1	1	0
ENSG00000035862	TIMP2	protein_coding	5633	0.016345967	0.595235618	-0.295098767	0.513144972	1	0.080357181	1.15e-05	0.001450427	-0.541374702
ENSG00000035928	RFC1	protein_coding	6713	0.361732808	1	-0.137015627	0.100802228	0.72610673	-0.247026233	0.174099947	1	-0.204612873
ENSG00000036054	TBC1D23	protein_coding	5168	0.445824689	1	-0.122772075	0.02429884	0.327119917	0.362829113	0.006087149	0.152362962	0.442302595
ENSG00000036257	CUL3	protein_coding	11501	0.569092025	1	-0.072488543	0.424375272	1	-0.101800899	0.74047916	1	0.042201382
ENSG00000036448	MYOM2	protein_coding	7062	0.071139273	1	-0.627304223	0.769646343	1	-0.112015103	0.16514789	0.972994281	0.502370584
ENSG00000036473	OTC	protein_coding	1585	0.253170014	1	-1.7612856	1	1	0	1	1	0
ENSG00000036530	CYP46A1	protein_coding	9354	0.926367157	1	0.074450129	0.692154775	1	0.307387809	0.702306838	1	-0.336042882
ENSG00000036549	ZZZ3	protein_coding	9008	0.388441075	1	-0.129443079	0.650816701	1	0.067978828	0.353532729	1	0.13937932
ENSG00000036565	SLC18A1	protein_coding	3910	0.253170014	1	-1.7612856	1	1	0	1	1	0
ENSG00000036672	USP2	protein_coding	4538	0.171059886	1	-0.555986754	0.897520391	1	0.054135121	0.127312096	0.843161924	-0.680016254
ENSG00000036828	CASR	protein_coding	5390	1	1	0	1	1	0	1	1	0
ENSG00000037042	TUBG2	protein_coding	2772	0.47500558	1	-0.131572276	0.212501429	0.951972115	-0.230446911	0.058314819	0.599776463	-0.350779618
ENSG00000037241	RPL26L1	protein_coding	1164	0.978735077	1	0.003869326	0.302213016	1	-0.150239714	0.327093257	1	-0.142899597
ENSG00000037280	FLT4	protein_coding	8849	0.335462262	1	0.998196767	0.905998173	1	0.110909854	0.812084589	1	0.223759898
ENSG00000037474	NSUN2	protein_coding	5506	0.845213386	1	0.019654952	0.879190186	1	0.015306282	0.021056766	0.335497805	0.232391948
ENSG00000037637	FBXO42	protein_coding	8984	0.560652651	1	-0.06430558	0.042991576	0.463210592	-0.225578	0.621799529	1	-0.054916935
ENSG00000037749	MFAP3	protein_coding	7213	0.668117009	1	0.065878282	0.270371683	0.974923388	0.169335997	0.001294538	0.051714131	0.494854707
ENSG00000037757	MRI1	protein_coding	3456	0.132798256	1	-0.180320966	0.458170252	1	0.089230612	0.005190462	0.136632111	0.335968689
ENSG00000037897	METTL1	protein_coding	2621	0.834655132	1	-0.027866304	0.969542436	1	0.005121925	0.01762041	0.300250027	0.317073923
ENSG00000037965	HOXC8	protein_coding	3371	0.450001385	1	0.334497408	0.84400819	1	-0.086391537	0.183156316	1	0.538439508
ENSG00000038002	AGA	protein_coding	2675	0.540207737	1	-0.128478185	0.000917186	0.03435508	0.693758002	0.689448244	1	0.084371876
ENSG00000038210	PI4K2B	protein_coding	7332	0.413740888	1	-0.18373353	0.526396938	1	-0.142614312	0.267170055	1	-0.250106534
ENSG00000038219	BOD1L1	protein_coding	15860	0.314492826	1	0.104646211	0.273057259	0.978583246	0.114011509	0.792512513	1	0.027378082
ENSG00000038274	MAT2B	protein_coding	5153	0.571145172	1	0.102522096	0.635042327	1	0.085901467	0.775902796	1	-0.051576855
ENSG00000038295	TLL1	protein_coding	7522	0.532030906	1	0.830035622	0.105417547	0.740352767	-2.600206449	0.116227325	0.836888987	-2.600206449
ENSG00000038358	EDC4	protein_coding	6173	0.752716291	1	0.037296736	0.712883948	1	-0.043607943	0.731049188	1	0.040740589
ENSG00000038382	TRIO	protein_coding	17500	0.385872844	1	0.103203991	0.074476543	0.632157135	0.212337393	0.072451145	0.670441552	0.213859758
ENSG00000038427	VCAN	protein_coding	14831	0.102926445	1	-0.533758087	0.000212123	0.011256138	-1.23378569	0.000143222	0.010167157	-1.268450119
ENSG00000038532	CLEC16A	protein_coding	11944	0.630584132	1	-0.089228719	0.057678661	0.542201864	0.352425622	0.008105872	0.182904903	-0.494640539
ENSG00000038945	MSR1	protein_coding	7812	0.000856223	0.072792644	4.585319505	0.74589274	1	0.254045716	0.519065371	1	-0.565333941
ENSG00000039068	CDH1	protein_coding	6154	0.101879073	1	-2.541501718	1	1	0	0.078156532	0.694602653	2.794002222
ENSG00000039123	SKIV2L2	protein_coding	6578	0.642516914	1	-0.062163394	0.128351655	0.794734379	-0.203965572	0.933923809	1	-0.01111385
ENSG00000039139	DNAH5	protein_coding	16475	0.126570035	1	-0.25056977	0.008667129	0.168415242	-0.458232172	2.35e-07	6.88e-05	-0.956532962
ENSG00000039319	ZFYVE16	protein_coding	11461	0.362450984	1	0.124379291	0.000449906	0.020118465	0.478720422	0.000973084	0.042209185	0.450272709
ENSG00000039523	FAM65A	protein_coding	6730	0.693511095	1	0.041952821	0.334163355	1	0.102829744	0.378476615	1	0.093836826
ENSG00000039537	C6	protein_coding	4739	1	1	0	1	1	0	1	1	0
ENSG00000039560	RAI14	protein_coding	7702	0.059314645	1	0.309758289	1.07e-08	3.71e-06	-0.947912552	0.000297193	0.017443305	-0.596254366
ENSG00000039600	SOX30	protein_coding	3471	0.284058161	1	-1.379011759	0.636591915	1	0.652410879	0.141685731	0.889164834	-2.573784007
ENSG00000039650	PNKP	protein_coding	3531	0.424634344	1	0.090879394	0.146898974	0.859671534	-0.165545791	0.618076732	1	0.056829125
ENSG00000039987	BEST2	protein_coding	2646	0.387583865	1	0.787389656	0.202785924	0.951972115	-1.230944234	0.342820968	1	-0.898610066
ENSG00000040199	PHLPP2	protein_coding	12493	0.803124484	1	-0.027220336	0.007764431	0.156741787	0.290379118	0.278827583	1	0.118623183
ENSG00000040275	SPDL1	protein_coding	4777	0.619738052	1	-0.098908194	0.09316042	0.700459863	-0.335599978	0.314372197	1	-0.200948521
ENSG00000040341	STAU2	protein_coding	8998	0.574549694	1	-0.084342272	0.008566665	0.166951793	0.39486446	0.12322287	0.836888987	-0.23340905
ENSG00000040487	PQLC2	protein_coding	2686	0.397912534	1	0.225910086	0.009657255	0.181725537	0.693514073	0.629911077	1	0.128718101
ENSG00000040531	CTNS	protein_coding	3398	0.070666926	1	0.477876032	0.050429288	0.504506796	0.516678413	0.47327038	1	0.189118545
ENSG00000040608	RTN4R	protein_coding	3339	0.698441424	1	0.130254153	0.935272629	1	-0.027433011	0.319559572	1	-0.346638463
ENSG00000040633	PHF23	protein_coding	2783	0.436575443	1	0.121419102	6.81e-05	0.00472857	0.622636421	0.001074026	0.045502834	0.510983705
ENSG00000040731	CDH10	protein_coding	3660	1	1	0	1	1	0	1	1	0
ENSG00000040933	INPP4A	protein_coding	13202	0.917752111	1	-0.015749503	0.790838789	1	0.040494054	0.133237529	0.860161028	-0.230136895
ENSG00000041357	PSMA4	protein_coding	3839	0.661732108	1	0.045124415	0.119811004	0.764004169	-0.160653189	0.714236342	1	0.037796603
ENSG00000041515	MYO16	protein_coding	8994	0.025371918	0.74555036	1.143465151	0.08838257	0.695579896	0.832829311	0.22396258	1	-0.614595342
ENSG00000041802	LSG1	protein_coding	4818	0.615688245	1	0.055020309	0.16988304	0.939357619	-0.150640619	0.094075054	0.748948929	0.183607015
ENSG00000041880	PARP3	protein_coding	2928	0.139644078	1	0.235608039	0.481004544	1	0.112206384	0.216165135	1	-0.197723062
ENSG00000041982	TNC	protein_coding	8687	0.424396909	1	0.15070644	0.081790243	0.671327318	0.328569325	2.82e-07	7.95e-05	0.977250762
ENSG00000041988	THAP3	protein_coding	4072	0.608099734	1	-0.075102777	0.954254455	1	0.008444297	0.196769017	1	0.189742923
ENSG00000042062	FAM65C	protein_coding	6009	0.480056979	1	-0.409668486	0.112540422	0.743369725	0.884960568	0.183256596	1	-0.992910126
ENSG00000042088	TDP1	protein_coding	6221	0.174143541	1	-0.172698461	0.935747049	1	-0.010273964	0.000313782	0.018164257	0.458693118
ENSG00000042286	AIFM2	protein_coding	5131	0.042653001	0.957354654	0.261552601	0.009570355	0.180727014	0.33254669	0.000541721	0.027333719	0.444342344
ENSG00000042304	C2orf83	protein_coding	2087	1	1	0	1	1	0	1	1	0
ENSG00000042317	SPATA7	protein_coding	6872	0.510928385	1	-0.114373324	0.334891533	1	0.168642322	0.701954246	1	-0.068118694
ENSG00000042429	MED17	protein_coding	10773	0.85630752	1	0.019140527	0.590881667	1	-0.056958113	0.173355956	1	0.14414996
ENSG00000042445	RETSAT	protein_coding	4264	0.693581505	1	-0.061988993	0.932318317	1	0.01338016	0.113561695	0.836888987	0.249275825
ENSG00000042493	CAPG	protein_coding	2607	0.190980345	1	0.207669914	0.354238105	1	-0.147109734	0.002383554	0.080348111	-0.483735784
ENSG00000042753	AP2S1	protein_coding	1704	0.734990855	1	0.048411654	0.623854208	1	0.070142732	0.274349602	1	0.156388819
ENSG00000042781	USH2A	protein_coding	20584	0.420627812	1	0.943134935	0.805330511	1	-0.273939965	0.813720009	1	0.254596451
ENSG00000042813	ZPBP	protein_coding	2643	1	1	0	1	1	0	1	1	0
ENSG00000042832	TG	protein_coding	11132	0.943614491	1	-0.078466631	0.488720091	1	-0.935638975	0.84665234	1	-0.252669922
ENSG00000042980	ADAM28	protein_coding	9351	0.665534039	1	0.200365594	0.351297264	1	0.405852215	8.27e-05	0.006760578	-3.025478543
ENSG00000043039	BARX2	protein_coding	4411	1	1	0	1	1	0	0.083611773	0.712655757	2.8044685
ENSG00000043093	DCUN1D1	protein_coding	8412	0.80962068	1	-0.053238818	0.428273322	1	0.175110546	0.07640542	0.69012755	0.392075886
ENSG00000043143	JADE2	protein_coding	9873	0.269953687	1	-0.274739421	0.91496408	1	-0.026602455	0.226569485	1	0.301352999
ENSG00000043355	ZIC2	protein_coding	3301	0.575678094	1	-0.093713452	0.165841757	0.924315587	-0.233364255	0.971569132	1	-0.005990686
ENSG00000043462	LCP2	protein_coding	7231	0.001003363	0.082357177	1.663633671	1.92e-05	0.001749732	1.444081091	0.938711999	1	0.031730429
ENSG00000043514	TRIT1	protein_coding	3054	0.652548685	1	-0.050397322	0.285443606	1	0.119748679	0.128470388	0.843645118	0.170627722
ENSG00000043591	ADRB1	protein_coding	2862	0.253170014	1	-1.7612856	1	1	0	1	1	0
ENSG00000044012	GUCA2B	protein_coding	597	1	1	0	1	1	0	1	1	0
ENSG00000044090	CUL7	protein_coding	5628	0.156086885	1	0.167786858	0.053896833	0.523248767	0.227836614	0.304351992	1	-0.121669211
ENSG00000044115	CTNNA1	protein_coding	8830	0.985446751	1	0.002105216	0.876496428	1	0.017939905	0.107802267	0.812947059	0.185688458
ENSG00000044446	PHKA2	protein_coding	9029	0.343058845	1	-0.125611615	0.801258302	1	-0.03353088	0.248423267	1	-0.154521187
ENSG00000044459	CNTLN	protein_coding	11167	0.429559975	1	-0.141517732	0.095519763	0.703901391	-0.30041844	0.013577301	0.256927727	-0.446584673
ENSG00000044524	EPHA3	protein_coding	6674	1	1	0	1	1	0	1	1	0
ENSG00000044574	HSPA5	protein_coding	3908	0.086849731	1	0.366068474	0.01487645	0.241716691	0.521321338	0.597476428	1	0.112750317
ENSG00000046604	DSG2	protein_coding	6190	0.37266116	1	-0.191702659	1.21e-06	0.000184424	1.002178598	0.001140481	0.04758634	0.688903888
ENSG00000046647	GEMIN8	protein_coding	2424	0.733435393	1	-0.048812147	0.067399675	0.59641594	-0.269050788	0.279140891	1	-0.159329248
ENSG00000046651	OFD1	protein_coding	5212	0.234116449	1	0.158132137	0.606208643	1	0.068424642	0.348428567	1	0.124598362
ENSG00000046653	GPM6B	protein_coding	5675	0.112157201	1	-1.89630782	0.525651025	1	0.874208629	0.909309406	1	0.174926714
ENSG00000046774	MAGEC2	protein_coding	1991	0.890677956	1	0.016374162	0.001818536	0.055995599	0.370721657	0.645083703	1	0.055081046
ENSG00000046889	PREX2	protein_coding	12058	1	1	0	1	1	0	1	1	0
ENSG00000047056	WDR37	protein_coding	5656	0.588301393	1	0.073853584	0.419253786	1	0.110197312	0.250456776	1	-0.157294104
ENSG00000047188	YTHDC2	protein_coding	10816	0.44740914	1	-0.112996831	0.612723264	1	-0.075603542	0.001802183	0.066180853	0.464594737
ENSG00000047230	CTPS2	protein_coding	5510	0.961869661	1	-0.007910383	0.135223051	0.819432641	0.246772699	0.061004935	0.612231877	0.310039654
ENSG00000047249	ATP6V1H	protein_coding	5090	0.702596597	1	0.076438405	0.018302579	0.275390676	0.472874618	0.583406623	1	0.109835782
ENSG00000047315	POLR2B	protein_coding	5901	0.873498073	1	-0.016246647	0.719568824	1	0.036651375	0.314021752	1	0.102806079
ENSG00000047346	FAM214A	protein_coding	7755	0.445677223	1	0.128718974	1.26e-09	5.72e-07	1.016246278	0.952553137	1	0.010072017
ENSG00000047365	ARAP2	protein_coding	12428	0.313480456	1	-0.219175325	0.000344868	0.016472319	0.759541287	0.014950879	0.27269168	0.528692614
ENSG00000047410	TPR	protein_coding	12350	0.993451871	1	0.000999497	0.505249147	1	-0.081176335	0.825124672	1	0.026920523
ENSG00000047457	CP	protein_coding	7296	0.033026827	0.868310998	0.914576921	0.301207674	1	-0.425123607	0.025682286	0.378295386	-1.02317816
ENSG00000047578	KIAA0556	protein_coding	9692	0.689885616	1	0.046557033	0.397966584	1	0.098679141	0.277169248	1	-0.127649224
ENSG00000047579	DTNBP1	protein_coding	3078	0.778718603	1	0.045754975	0.020908035	0.299923625	0.375516534	0.085454079	0.713890287	0.280174966
ENSG00000047597	XK	protein_coding	5206	1	1	0	1	1	0	1	1	0
ENSG00000047617	ANO2	protein_coding	6012	0.932454341	1	0.066147181	0.370560249	1	-0.815027849	0.21946438	1	-1.22315657
ENSG00000047621	C12orf4	protein_coding	4939	0.758479839	1	-0.042545309	0.875797149	1	0.021670128	0.177472901	1	0.186951257
ENSG00000047634	SCML1	protein_coding	5475	0.322400357	1	-0.170928514	0.209612491	0.951972115	0.216851943	0.377634984	1	0.152591732
ENSG00000047644	WWC3	protein_coding	7114	0.136574069	1	-0.336414699	0.086325439	0.690880021	-0.38919571	0.097207431	0.76355325	-0.376500415
ENSG00000047648	ARHGAP6	protein_coding	8357	0.975863667	1	-0.011548609	0.426365412	1	-0.313696097	0.047962058	0.545761255	-0.814978309
ENSG00000047662	FAM184B	protein_coding	6622	0.902218336	1	-0.078086246	0.075712102	0.638558873	0.997289098	0.564994703	1	0.367020237
ENSG00000047849	MAP4	protein_coding	14901	0.515745131	1	-0.065333485	0.036868934	0.424624626	-0.210068171	0.348844095	1	-0.094255091
ENSG00000047932	GOPC	protein_coding	5025	0.875915307	1	0.028761321	0.320860121	1	-0.183062426	0.011253893	0.228623071	-0.468908438
ENSG00000048028	USP28	protein_coding	5719	0.653604899	1	-0.052647624	0.999653988	1	-5.09e-05	0.486097469	1	0.081943358
ENSG00000048052	HDAC9	protein_coding	16827	0.004783382	0.263715519	0.823795878	0.307068638	1	0.295813156	0.002000677	0.071211366	-0.904996461
ENSG00000048140	TSPAN17	protein_coding	5218	0.858325555	1	0.021782675	0.223842882	0.951972115	0.148468721	0.063021853	0.621021751	0.227058127
ENSG00000048162	NOP16	protein_coding	2852	0.528531152	1	-0.079449777	0.200086784	0.951972115	-0.161854696	0.154490675	0.933750894	0.179687485
ENSG00000048342	CC2D2A	protein_coding	7570	0.521627013	1	0.078263636	0.405068076	1	0.101659782	0.053941751	0.580011671	0.23536388
ENSG00000048392	RRM2B	protein_coding	5548	0.095163953	1	-0.273754438	0.012121651	0.210834609	0.411905729	0.394352904	1	0.139848547
ENSG00000048405	ZNF800	protein_coding	5793	0.934415622	1	-0.012171156	0.440992616	1	0.114015264	0.176808732	1	-0.200513096
ENSG00000048462	TNFRSF17	protein_coding	1118	0.396027116	1	-0.610853726	0.603372475	1	-0.431022897	0.334100184	1	-0.864493396
ENSG00000048471	SNX29	protein_coding	11298	0.084937715	1	0.207573142	0.023381485	0.319292899	0.272263116	0.007140757	0.168408141	0.323360114
ENSG00000048540	LMO3	protein_coding	10268	0.532037971	1	0.830017535	0.938670703	1	0.093290652	0.116228648	0.836888987	-2.600192423
ENSG00000048544	MRPS10	protein_coding	2110	0.272818704	1	-0.125120492	0.902659101	1	0.013976988	0.168915302	0.987606249	-0.15760925
ENSG00000048545	GUCA1A	protein_coding	2317	1	1	0	1	1	0	1	1	0
ENSG00000048649	RSF1	protein_coding	15740	0.293042863	1	0.115844546	0.107237053	0.743369725	-0.177719715	0.029227741	0.404858573	-0.240924563
ENSG00000048707	VPS13D	protein_coding	20346	0.78204828	1	0.038037184	0.165696821	0.923880722	0.190576071	0.716992375	1	0.049898687
ENSG00000048740	CELF2	protein_coding	9873	0.977993069	1	0.039933695	0.14493439	0.853507913	-2.541517944	0.885763673	1	0.224544014
ENSG00000048828	FAM120A	protein_coding	7296	0.343045842	1	-0.13865059	0.759406467	1	-0.044796136	0.162341083	0.962307209	0.204415628
ENSG00000048991	R3HDM1	protein_coding	7898	0.287793737	1	-0.192421712	0.680879405	1	-0.074508744	0.277185083	1	-0.197076093
ENSG00000049130	KITLG	protein_coding	6030	0.399900766	1	0.263656546	0.165444087	0.922987833	-0.444862065	0.780712996	1	0.086925899
ENSG00000049167	ERCC8	protein_coding	4847	0.898954096	1	0.019469009	0.365857828	1	0.138652451	0.211109151	1	0.192098897
ENSG00000049192	ADAMTS6	protein_coding	8567	0.039364033	0.938397416	0.333069251	7.79e-09	2.85e-06	-0.943740125	0.001165325	0.048184677	-0.52700275
ENSG00000049239	H6PD	protein_coding	9321	0.006006856	0.311690842	0.459494099	0.536082117	1	0.103218523	0.017813751	0.302084213	-0.396233161
ENSG00000049245	VAMP3	protein_coding	2760	0.545937845	1	0.084584013	0.002239607	0.06532819	0.428270601	0.030057008	0.412753957	0.303990082
ENSG00000049246	PER3	protein_coding	8059	0.001777228	0.126022847	-0.551160221	0.022417761	0.311204655	-0.406272032	0.001265347	0.05106054	-0.576568332
ENSG00000049247	UTS2	protein_coding	1783	0.457015702	1	-0.387127394	0.662057447	1	-0.26032607	0.100569104	0.77840511	0.834146655
ENSG00000049283	EPN3	protein_coding	4642	0.329469565	1	-1.220975244	0.252248037	0.951972115	-1.820418893	0.91061226	1	0.167897863
ENSG00000049319	SRD5A2	processed_transcript	4647	0.513842577	1	0.717137907	0.345331933	1	0.90245464	0.926245321	1	-0.099413332
ENSG00000049323	LTBP1	protein_coding	7329	0.51311872	1	0.077523548	0.001684898	0.053113494	0.372257591	0.000507937	0.026189414	-0.414410381
ENSG00000049449	RCN1	protein_coding	7225	0.426836715	1	0.109019026	3.8e-12	3.9e-09	0.959569302	4.78e-08	1.79e-05	0.752176523
ENSG00000049540	ELN	protein_coding	6542	0.294760164	1	-0.676837444	0.889540721	1	-0.105218877	0.137641555	0.873462638	-1.432751613
ENSG00000049541	RFC2	protein_coding	2197	0.831694763	1	-0.026546377	0.007519839	0.153479853	-0.336532408	0.984451071	1	-0.002444053
ENSG00000049618	ARID1B	protein_coding	16334	0.897037673	1	0.021632699	0.476160969	1	0.119131864	0.469637631	1	0.120941957
ENSG00000049656	CLPTM1L	protein_coding	6557	0.793272609	1	0.029996503	0.425686507	1	-0.091228677	0.174198269	1	0.155606384
ENSG00000049759	NEDD4L	protein_coding	15717	0.00073263	0.063042779	0.483449462	0.051047326	0.507399218	-0.27887006	0.192186109	1	0.186195799
ENSG00000049768	FOXP3	protein_coding	2578	0.605239806	1	0.393093743	0.578308547	1	-0.43709603	0.484838959	1	-0.571167306
ENSG00000049769	PPP1R3F	protein_coding	4162	0.590548438	1	-0.137703738	0.099719336	0.721981598	-0.446676842	0.037618395	0.469599406	-0.577035643
ENSG00000049860	HEXB	protein_coding	5067	0.773608544	1	-0.064702572	0.074688915	0.633236985	0.401478464	0.64194211	1	0.104620708
ENSG00000049883	PTCD2	protein_coding	3637	0.184694916	1	-0.257308981	0.259922259	0.955438994	-0.2204897	0.146819362	0.904758862	-0.284993307
ENSG00000050030	KIAA2022	protein_coding	11719	1	1	0	1	1	0	1	1	0
ENSG00000050130	JKAMP	protein_coding	4350	0.435668616	1	0.102788581	0.31034303	1	-0.133982433	0.008306179	0.185917885	0.347961316
ENSG00000050165	DKK3	protein_coding	5059	0.053655281	1	-0.307284898	7.31e-06	0.000798298	0.715547461	0.087615771	0.722456091	0.272743999
ENSG00000050327	ARHGEF5	protein_coding	5818	0.383452392	1	0.621063673	0.691298068	1	0.252881718	0.261475986	1	-0.886023511
ENSG00000050344	NFE2L3	protein_coding	4249	0.000954695	0.078848397	0.562606029	0.006598891	0.141147998	0.461230489	0.191449597	1	0.22160264
ENSG00000050393	MCUR1	protein_coding	6057	0.934903464	1	0.009285486	0.918473363	1	-0.011651049	0.001690061	0.063207737	-0.359394212
ENSG00000050405	LIMA1	protein_coding	6317	0.934803525	1	-0.015949039	0.793351957	1	0.051083615	9.01e-05	0.007162475	0.767521284
ENSG00000050426	LETMD1	protein_coding	4400	0.163635884	1	-0.155114148	0.277177306	0.98679522	-0.121619661	0.22539096	1	-0.135957134
ENSG00000050438	SLC4A8	protein_coding	11415	0.136617286	1	-0.502689304	0.027340391	0.353780554	-0.754595676	5.72e-05	0.005049027	-1.405209218
ENSG00000050555	LAMC3	protein_coding	7594	0.03266526	0.860937816	-0.925338905	0.245664978	0.951972115	0.534658417	0.000464417	0.02464375	1.469628041
ENSG00000050628	PTGER3	protein_coding	9882	0.333355042	1	0.729986265	0.188201916	0.951972115	0.906068222	0.830377502	1	0.154280518
ENSG00000050748	MAPK9	protein_coding	8955	0.539705195	1	-0.115300045	0.540041787	1	-0.115314653	0.366307258	1	-0.170117496
ENSG00000050767	COL23A1	protein_coding	3878	1	1	0	0.23185314	0.951972115	1.892954444	0.216531508	1	1.998854691
ENSG00000050820	BCAR1	protein_coding	8335	0.800915262	1	-0.030300456	0.351671147	1	0.111966355	1.48e-05	0.001723436	0.521434065
ENSG00000051009	FAM160A2	protein_coding	4736	0.873445808	1	-0.019416263	0.009922996	0.185026827	0.313815648	0.476896678	1	0.087098723
ENSG00000051108	HERPUD1	protein_coding	4178	0.014037342	0.535572539	0.643662835	0.169450412	0.937942793	0.358593458	0.343907402	1	0.246940546
ENSG00000051128	HOMER3	protein_coding	3422	0.439599589	1	-0.107864988	0.946928187	1	-0.00930938	0.011721453	0.234565364	0.352222486
ENSG00000051180	RAD51	protein_coding	2863	0.89622309	1	-0.018831384	0.276840389	0.986390079	-0.158443777	0.544636707	1	0.087984305
ENSG00000051341	POLQ	protein_coding	9099	0.118165189	1	-0.270938152	0.001863088	0.057009071	-0.542356627	0.411261741	1	-0.142705305
ENSG00000051382	PIK3CB	protein_coding	6531	0.653019553	1	0.052569338	0.52074164	1	-0.075192824	0.041621123	0.499138921	0.238334964
ENSG00000051523	CYBA	protein_coding	3357	0.467301103	1	0.345434939	0.288506016	1	-0.51046923	5.91e-06	0.000864983	-2.502825416
ENSG00000051596	THOC3	protein_coding	3437	0.141405895	1	-0.184160392	0.944400492	1	0.008795354	0.50412708	1	0.084359968
ENSG00000051620	HEBP2	protein_coding	10356	0.418548504	1	0.09329218	0.112126606	0.743369725	0.183018382	0.089809506	0.731210834	0.195671956
ENSG00000051825	MPHOSPH9	protein_coding	10304	0.379650548	1	-0.173917126	0.004114205	0.101660924	-0.571770813	0.096153866	0.758804027	-0.330659445
ENSG00000052126	PLEKHA5	protein_coding	12596	0.362394789	1	0.105592869	0.544741676	1	-0.070310411	0.23594279	1	0.137476152
ENSG00000052344	PRSS8	protein_coding	3008	0.544797214	1	0.846640599	0.403218213	1	0.973942635	0.34899729	1	1.09543984
ENSG00000052723	SIKE1	protein_coding	5894	0.831899488	1	-0.036764756	0.134595345	0.81702839	0.259205785	0.95002218	1	0.010874131
ENSG00000052749	RRP12	protein_coding	6801	0.79124201	1	0.049627353	0.264687961	0.96366697	0.209184653	0.055572619	0.585512839	0.359331101
ENSG00000052795	FNIP2	protein_coding	10868	0.685864722	1	0.10149749	1.47e-09	6.54e-07	1.545981935	0.004289019	0.119419257	0.719077627
ENSG00000052802	MSMO1	protein_coding	2892	0.702689162	1	0.079533377	0.199420007	0.951972115	0.267526553	0.655160072	1	-0.093076827
ENSG00000052841	TTC17	protein_coding	11284	0.821348896	1	-0.02498075	0.026464764	0.346320751	0.245557399	0.161592202	0.959592152	0.155046169
ENSG00000052850	ALX4	protein_coding	5750	0.253170014	1	-1.7612856	1	1	0	1	1	0
ENSG00000053108	FSTL4	protein_coding	6733	0.428235283	1	-0.621643991	0.643265071	1	-0.427935859	0.466152236	1	-0.715433196
ENSG00000053254	FOXN3	protein_coding	11033	0.002945477	0.189067551	0.791934171	0.009222288	0.176297696	0.688350682	0.050942798	0.564939839	-0.518085845
ENSG00000053328	METTL24	protein_coding	1774	1	1	0	1	1	0	1	1	0
ENSG00000053371	AKR7A2	protein_coding	1781	0.294855061	1	-0.128147699	0.411378587	1	-0.100873428	0.047932705	0.54562225	-0.243731816
ENSG00000053372	MRTO4	protein_coding	2822	0.329602712	1	-0.116827969	0.110875241	0.743369725	-0.191453013	0.424594563	1	0.09579741
ENSG00000053438	NNAT	protein_coding	1294	0.444486046	1	1.084336299	0.97978938	1	0.030889416	0.914314884	1	0.141109246
ENSG00000053501	USE1	protein_coding	2431	0.209148217	1	0.191328718	0.761876601	1	0.04610537	0.047298929	0.541256299	-0.304234086
ENSG00000053524	MCF2L2	protein_coding	20568	0.355776285	1	0.218420231	0.207968733	0.951972115	0.296034727	0.128731343	0.844486092	0.357550344
ENSG00000053702	NRIP2	protein_coding	2803	0.494742634	1	-0.48742979	0.058210987	0.543510777	-2.116251579	0.006515594	0.158841291	-4.017110509
ENSG00000053747	LAMA3	protein_coding	13522	0.001815594	0.128457309	0.701136353	1.21e-06	0.000184424	1.00635068	0.462845577	1	0.15891343
ENSG00000053770	AP5M1	protein_coding	4371	0.916392784	1	-0.015634077	0.182001737	0.951972115	0.198783597	0.414920751	1	0.121626512
ENSG00000053900	ANAPC4	protein_coding	7494	0.668857901	1	-0.057892506	0.479810234	1	-0.095897146	0.811831848	1	-0.032325752
ENSG00000053918	KCNQ1	protein_coding	3971	0.250164709	1	-1.786105014	0.23185314	0.951972115	1.892954444	1	1	0
ENSG00000054116	TRAPPC3	protein_coding	3313	0.298654727	1	0.140916039	0.121744215	0.769994677	0.209667155	0.015674558	0.280271921	0.327612745
ENSG00000054118	THRAP3	protein_coding	4736	0.645980771	1	0.046831422	0.058224676	0.543552656	-0.193303008	0.764207876	1	-0.030599947
ENSG00000054148	PHPT1	protein_coding	1908	0.593468186	1	-0.071852868	0.316190671	1	0.135033946	0.081629489	0.711069904	0.23471313
ENSG00000054179	ENTPD2	protein_coding	2633	0.250164709	1	-1.786105014	0.23079218	0.951972115	1.902070917	1	1	0
ENSG00000054219	LY75	protein_coding	9430	1	1	0	1	1	0	1	1	0
ENSG00000054267	ARID4B	protein_coding	11073	0.290853556	1	0.127596622	0.551393278	1	0.071925827	0.70845861	1	0.045202168
ENSG00000054277	OPN3	protein_coding	3480	0.852868651	1	-0.041637431	0.985248327	1	-0.00416027	0.88492656	1	-0.032621327
ENSG00000054282	SDCCAG8	protein_coding	5353	0.007526415	0.359804451	0.303855941	0.000213715	0.011321752	-0.422716311	0.49926537	1	-0.076818212
ENSG00000054356	PTPRN	protein_coding	8261	0.00155669	0.114199697	-0.466162491	6.08e-05	0.004364451	0.591671517	0.002027307	0.071837952	0.45596562
ENSG00000054392	HHAT	protein_coding	4296	0.239733718	1	-0.231387356	0.000384494	0.017835158	0.695128776	0.101761115	0.782967919	-0.332283958
ENSG00000054523	KIF1B	protein_coding	17693	0.962745394	1	0.007783065	0.337561717	1	0.159833707	0.308240757	1	0.169867077
ENSG00000054598	FOXC1	protein_coding	3447	0.208205716	1	0.162688614	0.231876821	0.951972115	-0.155046995	0.000647955	0.031439158	-0.447250732
ENSG00000054611	TBC1D22A	protein_coding	5305	0.488466785	1	0.108541908	0.901618122	1	0.019374554	0.000506285	0.026146582	-0.549993607
ENSG00000054654	SYNE2	protein_coding	31405	0.488958396	1	-0.221767238	0.013018603	0.221347267	-0.8021439	0.576642436	1	-0.179080099
ENSG00000054690	PLEKHH1	protein_coding	10817	0.08659307	1	-0.315398604	0.050758859	0.506054775	0.360350524	0.115389444	0.836888987	0.291348619
ENSG00000054793	ATP9A	protein_coding	8317	0.994377049	1	-0.002154409	0.432134917	1	0.242101094	0.44367793	1	-0.242175718
ENSG00000054796	SPO11	protein_coding	1867	1	1	0	1	1	0	1	1	0
ENSG00000054803	CBLN4	protein_coding	3024	0.026808237	0.768401935	0.739851615	0.688418927	1	0.128055385	0.000102742	0.007891795	-1.418072012
ENSG00000054938	CHRDL2	protein_coding	3073	0.252332073	1	1.79200801	0.948618724	1	0.112505537	0.314972946	1	1.517423811
ENSG00000054965	FAM168A	protein_coding	7823	0.898791955	1	-0.016939993	0.95714746	1	-0.00716294	0.743367926	1	-0.043678059
ENSG00000054967	RELT	protein_coding	6322	0.157972373	1	0.169413102	0.061685471	0.562904232	-0.225141938	0.0129155	0.249596455	0.297630323
ENSG00000054983	GALC	protein_coding	6825	0.151737685	1	1.269532806	0.405191978	1	0.628527059	0.714082156	1	-0.306097913
ENSG00000055044	NOP58	protein_coding	3299	0.74995923	1	-0.045438406	0.313833109	1	-0.143738376	0.427064417	1	0.113304754
ENSG00000055070	SZRD1	protein_coding	4747	0.492021709	1	-0.070714036	0.772935741	1	-0.029712109	0.101484393	0.781878	0.168658197
ENSG00000055118	KCNH2	protein_coding	7017	0.011823223	0.481244523	2.295548996	0.387545745	1	0.545438442	0.412761737	1	-0.615924867
ENSG00000055130	CUL1	protein_coding	3548	0.398648106	1	-0.081464891	0.638129883	1	-0.045465143	0.765311244	1	0.028865634
ENSG00000055147	FAM114A2	protein_coding	6543	0.79386495	1	-0.034352988	0.426765165	1	0.104612344	0.974447888	1	-0.004230456
ENSG00000055163	CYFIP2	protein_coding	10509	5.42e-05	0.007075761	-0.516244067	0.235467713	0.951972115	0.151843109	0.002995116	0.093904466	-0.38228607
ENSG00000055208	TAB2	protein_coding	5758	0.087572876	1	0.212553223	0.907400152	1	-0.014463951	0.068399675	0.65026491	0.226616903
ENSG00000055211	GINM1	protein_coding	2248	0.345516055	1	0.124612947	4.69e-06	0.000560192	0.603310411	0.000148943	0.010497628	0.500309748
ENSG00000055332	EIF2AK2	protein_coding	10753	0.165822759	1	0.331010695	0.025573862	0.338699425	-0.534483589	0.029273359	0.405402276	-0.521842932
ENSG00000055483	USP36	protein_coding	10409	0.815231209	1	-0.044548813	0.28991363	1	-0.201991311	0.821722387	1	0.042981758
ENSG00000055609	KMT2C	protein_coding	22650	0.876637875	1	-0.027103822	0.437699643	1	0.135543819	0.13778049	0.874025991	-0.259685204
ENSG00000055732	MCOLN3	protein_coding	6623	0.423957764	1	-0.192099374	3.33e-06	0.000425569	1.057543706	0.129600473	0.847173812	0.368008566
ENSG00000055813	CCDC85A	protein_coding	3982	0.023171896	0.711338461	-1.907289576	0.020187299	0.293485535	1.971946767	0.001848635	0.06749982	2.510470848
ENSG00000055917	PUM2	protein_coding	6858	0.796094865	1	-0.041325188	0.954302697	1	0.009168004	0.344381052	1	0.151300374
ENSG00000055950	MRPL43	protein_coding	3573	0.489251782	1	0.077665047	0.995093995	1	0.000691249	0.236234766	1	0.13315956
ENSG00000055955	ITIH4	protein_coding	5462	0.637103474	1	-0.38451137	0.485877152	1	-0.659657458	0.566661983	1	-0.544652593
ENSG00000055957	ITIH1	protein_coding	4543	0.428066913	1	0.508970105	0.603725051	1	-0.334772689	0.019357038	0.317843759	-2.0565396
ENSG00000056050	C4orf27	protein_coding	1436	0.900245276	1	0.016293896	0.085146361	0.689275632	-0.225524765	0.291916947	1	0.137350287
ENSG00000056097	ZFR	protein_coding	6792	0.992546686	1	0.001343288	0.83957232	1	-0.029122184	0.690047334	1	0.057373169
ENSG00000056277	ZNF280C	protein_coding	4634	0.742710918	1	-0.054500579	0.026205363	0.344407854	-0.372030929	0.155766721	0.93820666	-0.237365301
ENSG00000056291	NPFFR2	protein_coding	2359	0.435471318	1	0.121156111	0.008595973	0.167390144	0.40567259	0.939455014	1	-0.011846333
ENSG00000056487	PHF21B	protein_coding	5753	0.810563656	1	-0.051613475	0.449345036	1	-0.164607239	0.100717945	0.779083648	-0.36119612
ENSG00000056586	RC3H2	protein_coding	11545	0.867837767	1	0.023934088	0.866441499	1	0.024200996	0.455367942	1	0.107447691
ENSG00000056661	PCGF2	protein_coding	3511	0.451452706	1	0.082944195	0.551358165	1	0.065632077	0.96752451	1	-0.004492831
ENSG00000056678	KIFC1	processed_transcript	330	1	1	0	1	1	0	1	1	0
ENSG00000056736	IL17RB	protein_coding	3038	0.753513348	1	-0.308363035	0.716578395	1	-0.410105888	0.385229505	1	-1.115266437
ENSG00000056972	TRAF3IP2	protein_coding	6553	0.101535846	1	0.2300069	0.93999679	1	0.010560299	0.00698728	0.166266449	0.377804921
ENSG00000056998	GYG2	protein_coding	3646	1	1	0	1	1	0	1	1	0
ENSG00000057019	DCBLD2	protein_coding	11274	0.044998422	0.959512084	-0.303056027	0.014308573	0.235190249	-0.370600022	0.654714129	1	-0.067569342
ENSG00000057149	SERPINB3	protein_coding	1777	0.693421454	1	-0.441194961	3.79e-08	1.07e-05	3.727075232	1.51e-11	2.12e-08	4.229824425
ENSG00000057252	SOAT1	protein_coding	7033	0.771510997	1	-0.036399406	0.887331575	1	0.017771083	0.001452267	0.056319135	0.399590216
ENSG00000057294	PKP2	protein_coding	6069	0.143578731	1	-0.275663988	0.00476186	0.11200466	0.531259961	0.069699994	0.656870113	0.344005047
ENSG00000057468	MSH4	protein_coding	3266	0.158417316	1	-0.869291871	0.075193148	0.635910518	1.090468783	2.67e-06	0.000458102	2.639750157
ENSG00000057593	F7	protein_coding	3792	1	1	0	1	1	0	1	1	0
ENSG00000057608	GDI2	protein_coding	4033	0.326006814	1	-0.098391763	0.335960923	1	-0.096457553	0.562506687	1	0.058049822
ENSG00000057663	ATG5	protein_coding	3924	0.906546937	1	0.014054337	0.030743435	0.379875644	0.258410388	0.017034059	0.294133968	0.285745966
ENSG00000057704	TMCC3	protein_coding	6515	0.842966708	1	-0.032230408	0.003996484	0.09968041	0.468439414	0.016221349	0.28674839	-0.394043849
ENSG00000057757	PITHD1	protein_coding	2186	0.347304786	1	-0.117666902	0.654668778	1	0.056075861	0.010995917	0.225175553	0.31880255
ENSG00000057935	MTA3	protein_coding	10580	0.287432887	1	-0.154395896	0.707426455	1	-0.05487825	0.014798063	0.270774787	-0.36038055
ENSG00000058056	USP13	protein_coding	8440	0.169950108	1	0.259080128	0.330315693	1	-0.183744474	0.881666454	1	0.028082587
ENSG00000058063	ATP11B	protein_coding	9196	0.898243667	1	0.020233199	0.747791933	1	0.050886304	0.843668581	1	-0.031221966
ENSG00000058091	CDK14	protein_coding	6841	0.324351041	1	-0.175818289	0.612587337	1	0.09043052	0.683982468	1	-0.072802624
ENSG00000058262	SEC61A1	protein_coding	4697	0.055442493	1	0.271401328	0.280987786	0.995779551	0.152668929	0.042159982	0.502734423	0.287910247
ENSG00000058272	PPP1R12A	protein_coding	12490	0.732280765	1	0.0422742	0.943822086	1	0.008712502	0.527264394	1	0.078190272
ENSG00000058335	RASGRF1	protein_coding	8683	0.088459216	1	-0.398518526	0.172135704	0.946127825	0.328505621	0.003594434	0.105768386	-0.829994123
ENSG00000058404	CAMK2B	protein_coding	8159	0.266136582	1	-0.677789524	0.069847867	0.610193806	1.071670847	0.618997718	1	0.328719911
ENSG00000058453	CROCC	protein_coding	8871	0.761226948	1	-0.039921549	0.246751452	0.951972115	0.15240386	0.194720311	1	0.170987805
ENSG00000058600	POLR3E	protein_coding	9454	0.299013613	1	-0.121965442	0.325408726	1	0.115608009	0.231881512	1	0.140650183
ENSG00000058668	ATP2B4	protein_coding	9721	8.24e-07	0.000169513	-0.546253552	0.056695157	0.536408932	0.211293033	0.12456175	0.836888987	0.170465146
ENSG00000058673	ZC3H11A	protein_coding	9700	0.610611023	1	0.057107554	0.912211044	1	-0.012367847	0.640285362	1	0.052430707
ENSG00000058729	RIOK2	protein_coding	5502	0.695384686	1	0.050540369	0.858127584	1	-0.023110624	0.458361332	1	0.095880001
ENSG00000058799	YIPF1	protein_coding	2259	0.127564366	1	0.331746249	0.002791399	0.076747797	0.648909292	0.001842203	0.06737168	0.676667682
ENSG00000058804	NDC1	protein_coding	5135	0.21818211	1	-0.206845166	0.395960298	1	-0.142726662	0.469589613	1	0.121537932
ENSG00000058866	DGKG	protein_coding	10978	0.806861815	1	0.033814033	1.13e-05	0.001134119	0.607675953	0.000513269	0.02635772	-0.484356983
ENSG00000059122	FLYWCH1	protein_coding	8413	0.984839855	1	-0.002414325	0.237315209	0.951972115	0.150204963	0.912350576	1	-0.014016795
ENSG00000059145	UNKL	protein_coding	8504	0.633816306	1	0.063189851	0.80197598	1	0.033281921	2.11e-05	0.002312188	0.564585405
ENSG00000059377	TBXAS1	protein_coding	6271	0.001525642	0.112402088	-0.616981919	0.001809619	0.055838161	-0.639494769	0.486516169	1	-0.139940135
ENSG00000059573	ALDH18A1	protein_coding	3756	0.062348224	1	-0.179981384	0.385336561	1	0.083938364	0.663451192	1	-0.042146295
ENSG00000059588	TARBP1	protein_coding	7743	0.234200967	1	-0.144559277	0.067559714	0.597197875	-0.223512681	0.074730799	0.680679883	-0.218261372
ENSG00000059691	PET112	protein_coding	11757	0.591697816	1	-0.066409309	0.159529064	0.901600444	0.174325986	0.105017216	0.798564759	-0.202583169
ENSG00000059728	MXD1	protein_coding	6321	0.412628578	1	0.192053779	0.141153565	0.840257599	0.344779707	0.34226615	1	0.222567516
ENSG00000059758	CDK17	protein_coding	6547	3.66e-05	0.00496256	0.554780364	0.22239707	0.951972115	-0.163415803	0.000447313	0.02393576	-0.471846559
ENSG00000059769	DNAJC25	protein_coding	3675	0.734073961	1	-0.064823857	0.117854666	0.756286562	0.298415478	0.071068443	0.663941497	0.344846274
ENSG00000059804	SLC2A3	protein_coding	6159	0.148741233	1	0.302372833	0.526576194	1	0.132456357	0.106778013	0.80771009	0.337657123
ENSG00000059915	PSD	protein_coding	6327	0.754560762	1	0.138209072	0.809987861	1	-0.109224933	0.732783372	1	-0.159947131
ENSG00000060069	CTDP1	protein_coding	5296	0.410628528	1	0.122769969	0.453192162	1	0.111835304	0.081276076	0.708823227	0.259985896
ENSG00000060138	YBX3	protein_coding	8615	0.866985876	1	0.021979849	0.069025245	0.605249311	-0.238891352	0.000171817	0.011602111	0.494106328
ENSG00000060140	STYK1	protein_coding	3424	0.028344055	0.793147522	0.688066464	0.04929255	0.498405174	-0.619431987	0.479318256	1	-0.220654753
ENSG00000060237	WNK1	protein_coding	14370	0.469945519	1	-0.154561045	0.717310646	1	-0.077447883	0.728221035	1	-0.074336825
ENSG00000060303	RPS17P5	pseudogene	408	1	1	0	1	1	0	1	1	0
ENSG00000060339	CCAR1	protein_coding	6002	0.588118365	1	-0.056512248	0.858156814	1	-0.018665754	0.789077172	1	-0.027955429
ENSG00000060491	OGFR	protein_coding	4702	0.087465572	1	0.214038631	0.045439604	0.479287335	-0.250896919	0.588206899	1	-0.067843729
ENSG00000060558	GNA15	protein_coding	2613	0.284952469	1	0.397507044	0.906629401	1	-0.042794636	0.192678764	1	-0.510412102
ENSG00000060566	CREB3L3	protein_coding	2678	0.171951331	1	0.933015598	0.268560542	0.971434311	-0.759600454	0.068636673	0.651352825	-1.40877374
ENSG00000060642	PIGV	protein_coding	3382	0.272183039	1	0.141661352	0.040801027	0.451291822	-0.266150296	0.223762195	1	-0.15827186
ENSG00000060656	PTPRU	protein_coding	6700	0.136906162	1	-0.229440358	0.037635935	0.429950387	0.320970799	0.008005495	0.181024818	-0.412379575
ENSG00000060688	SNRNP40	protein_coding	4011	0.274285668	1	-0.124934969	0.006610187	0.141294691	-0.312083878	0.102100503	0.784536471	-0.187739055
ENSG00000060709	RIMBP2	protein_coding	8738	0.362613184	1	-0.676700216	0.635806022	1	0.366077059	0.405749593	1	0.636756867
ENSG00000060718	COL11A1	protein_coding	8265	0.092859535	1	-1.560560595	0.008955642	0.172547173	2.289646549	0.805066162	1	-0.29673934
ENSG00000060749	QSER1	protein_coding	10537	0.407473862	1	-0.181945967	0.666618529	1	-0.094637791	0.603070693	1	-0.114253736
ENSG00000060762	MPC1	protein_coding	1525	0.558986977	1	-0.079522728	0.997601614	1	-0.000411404	0.61907979	1	-0.06827548
ENSG00000060971	ACAA1	protein_coding	7106	0.442561574	1	0.129435114	0.339329928	1	0.160925842	0.092440781	0.743110599	-0.285032534
ENSG00000060982	BCAT1	protein_coding	10372	0.670836563	1	0.08069297	0.082879468	0.677995364	0.329527233	0.539695311	1	0.116456272
ENSG00000061273	HDAC7	protein_coding	9936	0.173741201	1	0.163703202	0.469616135	1	-0.087049358	0.025988229	0.380797965	0.267870251
ENSG00000061337	LZTS1	protein_coding	5706	0.048450148	0.985908928	-1.391997986	0.71045982	1	-0.32485743	0.565019319	1	-0.527902253
ENSG00000061455	PRDM6	protein_coding	9350	0.095459015	1	1.027855865	0.676652668	1	-0.236961262	0.054872899	0.581865044	-1.295803877
ENSG00000061492	WNT8A	protein_coding	2089	0.247900181	1	-1.769357835	0.087536164	0.692685515	2.693528742	1	1	0
ENSG00000061656	SPAG4	protein_coding	2240	0.967636522	1	-0.007758136	0.064994939	0.581684148	-0.366735871	0.196865728	1	-0.256732672
ENSG00000061676	NCKAP1	protein_coding	22520	0.997556806	1	-0.000454662	0.647959698	1	0.067804651	0.830724966	1	0.031748971
ENSG00000061794	MRPS35	protein_coding	1979	0.398234799	1	-0.099438093	0.6418328	1	-0.0548823	0.010022976	0.211008138	0.303497496
ENSG00000061918	GUCY1B3	protein_coding	3724	0.740910387	1	-0.082752329	0.898853527	1	-0.031863215	0.53932444	1	0.153824493
ENSG00000061936	SFSWAP	protein_coding	10157	0.522190748	1	-0.065537981	0.857528572	1	-0.018411648	0.371675559	1	-0.091751456
ENSG00000061938	TNK2	protein_coding	11297	0.024687749	0.735974626	-0.291881305	0.06396908	0.575821193	-0.241167092	0.120495463	0.836888987	-0.202171626
ENSG00000061987	MON2	protein_coding	13121	0.741627608	1	0.050190332	0.154444494	0.883650186	0.216739685	0.425131169	1	0.121494994
ENSG00000062038	CDH3	protein_coding	5009	0.250164709	1	-1.786105014	1	1	0	1	1	0
ENSG00000062096	ARSF	protein_coding	2215	0.235742375	1	1.819027934	0.956781045	1	0.083042983	0.271419473	1	-1.819027934
ENSG00000062194	GPBP1	protein_coding	6493	0.988797452	1	-0.002125953	0.131973458	0.807370694	-0.228518251	0.02958157	0.408427067	0.329697597
ENSG00000062282	DGAT2	protein_coding	7904	0.655330276	1	-0.072538217	0.407439478	1	-0.135779539	0.192817793	1	0.212374478
ENSG00000062370	ZNF112	protein_coding	3848	0.886908314	1	-0.022983801	0.601392142	1	0.084635531	0.056679634	0.590992146	-0.313494464
ENSG00000062485	CS	protein_coding	6402	0.943001773	1	-0.006784894	0.276273126	0.985296366	-0.103389525	0.112025547	0.832471791	-0.150992827
ENSG00000062524	LTK	protein_coding	3490	0.846485699	1	0.067998683	1.2e-07	2.87e-05	-2.504460837	4.95e-07	0.000125163	-2.390113811
ENSG00000062582	MRPS24	protein_coding	2613	0.008671054	0.395804109	0.507803349	0.011414411	0.202263295	-0.490376676	0.278923256	1	-0.209122723
ENSG00000062598	ELMO2	protein_coding	6714	0.039852859	0.941178193	0.218164657	0.117648047	0.755889716	0.165676254	0.876690211	1	0.016473903
ENSG00000062650	WAPAL	protein_coding	7280	0.991285892	1	-0.001554969	0.4193093	1	-0.115076794	0.922306628	1	-0.013895421
ENSG00000062716	VMP1	protein_coding	6916	0.20490013	1	0.184100315	0.027300199	0.353659372	0.320456428	0.005883742	0.149205896	0.400124894
ENSG00000062725	APPBP2	protein_coding	9866	0.607261682	1	0.078706752	0.21525929	0.951972115	0.18969235	0.821720362	1	-0.034553456
ENSG00000062822	POLD1	protein_coding	4856	0.235670989	1	-0.193276522	0.003201395	0.084939672	-0.482637083	0.911062932	1	-0.018224681
ENSG00000063015	SEZ6	protein_coding	5103	0.702066636	1	0.520777229	0.396279916	1	-1.271190602	0.07494993	0.681714636	-3.148272692
ENSG00000063046	EIF4B	protein_coding	6146	0.315126622	1	-0.104919237	0.005569344	0.125137312	-0.289915746	0.980912059	1	0.002499635
ENSG00000063127	SLC6A16	protein_coding	3599	0.789689586	1	0.189654659	0.795312044	1	-0.189344247	0.046160979	0.532595155	-1.909812672
ENSG00000063169	GLTSCR1	protein_coding	7147	0.904364261	1	-0.016521124	0.473039972	1	0.098794337	0.144805369	0.898638913	0.200874672
ENSG00000063176	SPHK2	protein_coding	6008	0.731214357	1	-0.045393867	0.237671839	0.951972115	-0.1565899	0.497138487	1	0.089915223
ENSG00000063177	RPL18	protein_coding	4209	0.984003794	1	0.002297181	0.000251251	0.012855689	-0.420467234	0.186906779	1	-0.15132219
ENSG00000063180	CA11	protein_coding	2075	0.281044299	1	-0.450964866	0.114673365	0.746071166	0.660892861	0.588120717	1	0.235912285
ENSG00000063241	ISOC2	protein_coding	4408	0.377902744	1	-0.121030591	0.213832558	0.951972115	0.170894149	0.867779945	1	-0.022983698
ENSG00000063244	U2AF2	protein_coding	4115	0.892479115	1	-0.015334499	0.216126791	0.951972115	0.140357774	0.498902486	1	0.076745131
ENSG00000063245	EPN1	protein_coding	3849	0.591658074	1	-0.069114241	0.385400784	1	0.111863136	0.27548561	1	0.14057271
ENSG00000063322	MED29	protein_coding	3835	0.864274455	1	0.020710426	0.562305345	1	0.070284219	0.036400309	0.459245258	0.253704724
ENSG00000063438	AHRR	protein_coding	7678	0.684975553	1	0.071717091	0.510258853	1	-0.116985347	8.78e-07	0.000198187	-0.902992887
ENSG00000063515	GSC2	protein_coding	1033	1	1	0	1	1	0	1	1	0
ENSG00000063587	ZNF275	protein_coding	8148	0.842656546	1	0.023474938	0.014453132	0.236650062	0.288729388	0.094189997	0.749248776	0.198198873
ENSG00000063601	MTMR1	protein_coding	6332	0.617291817	1	0.560766706	0.416072381	1	0.772012139	0.787306471	1	-0.308437981
ENSG00000063660	GPC1	protein_coding	6514	0.000325867	0.032729061	-0.444163402	0.81012424	1	0.029705088	0.222984459	1	-0.150921973
ENSG00000063761	ADCK1	protein_coding	5317	0.767263963	1	-0.058169737	0.268949215	0.972090888	0.217393329	0.658175213	1	-0.087895638
ENSG00000063854	HAGH	protein_coding	5052	0.273439113	1	0.151727626	0.014558975	0.237893733	0.336645831	0.002898887	0.091882731	0.410849765
ENSG00000063978	RNF4	protein_coding	7276	0.664913895	1	0.054593742	0.410272781	1	0.103795007	0.018642804	0.311008069	0.29670937
ENSG00000064012	CASP8	protein_coding	6808	0.15489828	1	0.189546395	0.100559634	0.725261727	0.218314409	0.378011871	1	0.117435074
ENSG00000064042	LIMCH1	protein_coding	10862	0.017340188	0.610714131	-0.356178309	0.14553793	0.855546264	0.219165329	0.659038915	1	-0.067132588
ENSG00000064102	ASUN	protein_coding	3345	0.312344801	1	-0.123423864	0.010540022	0.191471677	-0.314104416	0.001283353	0.051428616	-0.396375418
ENSG00000064115	TM7SF3	protein_coding	3888	0.017241577	0.608764278	-0.24532997	0.098356835	0.714798929	0.17043604	0.660320747	1	0.045373207
ENSG00000064195	DLX3	protein_coding	2715	1	1	0	1	1	0	0.21765098	1	1.988814489
ENSG00000064199	SPA17	protein_coding	5205	0.150163089	1	-0.194188735	0.00547619	0.123755124	-0.381116234	0.013289773	0.253369134	-0.340381001
ENSG00000064201	TSPAN32	protein_coding	3793	0.831123147	1	-0.090816815	0.538984914	1	0.26179791	0.135937735	0.870627593	-0.651070416
ENSG00000064205	WISP2	protein_coding	4981	0.593278397	1	-0.720312708	0.955769766	1	0.083508319	0.268363925	1	-1.817731129
ENSG00000064218	DMRT3	protein_coding	2387	1	1	0	1	1	0	1	1	0
ENSG00000064225	ST3GAL6	protein_coding	6288	0.137752058	1	0.333455091	0.002796967	0.076866501	0.666301902	0.003295685	0.100111537	0.655976496
ENSG00000064270	ATP2C2	protein_coding	6693	0.565044323	1	-0.097197403	0.366714428	1	-0.154925036	0.011005611	0.225266566	-0.444941863
ENSG00000064300	NGFR	protein_coding	4150	0.684042617	1	0.359840284	0.106065312	0.741357584	-1.870944786	0.013005724	0.249901166	-3.771797945
ENSG00000064309	CDON	protein_coding	10600	0.139860486	1	-0.303964439	0.158765696	0.899041641	-0.304995916	0.003967381	0.113224341	-0.647276331
ENSG00000064313	TAF2	protein_coding	6547	0.92986566	1	-0.010828003	0.708994649	1	0.045939722	0.912867381	1	-0.013481103
ENSG00000064393	HIPK2	protein_coding	15220	0.329200616	1	-0.184679478	0.000792483	0.030845334	-0.638030148	0.487678365	1	0.131368846
ENSG00000064419	TNPO3	protein_coding	3933	0.587976282	1	-0.058857766	0.888397815	1	-0.015264162	0.510349471	1	-0.07168124
ENSG00000064489	MEF2BNB-MEF2B	protein_coding	1931	0.707922395	1	-0.173494497	0.212560632	0.951972115	-0.671369172	0.88191827	1	-0.074515993
ENSG00000064490	RFXANK	protein_coding	2533	0.305661969	1	0.139876969	0.202811304	0.951972115	0.173626016	0.240925031	1	0.160129906
ENSG00000064545	TMEM161A	protein_coding	3281	0.948597365	1	-0.010382307	0.756695164	1	0.049972084	0.012217041	0.241239285	0.403702653
ENSG00000064547	LPAR2	protein_coding	2980	0.036787117	0.926264575	0.405495615	0.726126555	1	-0.067619085	0.000199634	0.012879216	-0.74122329
ENSG00000064601	CTSA	protein_coding	5856	0.559358769	1	0.150520355	0.016036394	0.252384943	0.62281717	0.039941048	0.489007133	0.530869429
ENSG00000064607	SUGP2	protein_coding	7744	0.454362031	1	-0.086945028	0.484210243	1	-0.081392299	0.879870878	1	-0.017586795
ENSG00000064651	SLC12A2	protein_coding	10664	0.802743512	1	0.044908678	0.556871564	1	0.105631183	0.024133322	0.363294924	-0.407294452
ENSG00000064652	SNX24	protein_coding	3550	0.868093299	1	0.032910818	0.011456922	0.202594405	0.499614168	0.017884826	0.302805651	0.468771207
ENSG00000064655	EYA2	protein_coding	3618	0.109634143	1	-2.530580341	0.23079218	0.951972115	1.902070917	1	1	0
ENSG00000064666	CNN2	protein_coding	3928	0.533226285	1	0.087410158	0.000643124	0.026206556	0.479383446	0.014555259	0.268026384	0.343014395
ENSG00000064687	ABCA7	protein_coding	8365	0.657201035	1	-0.092260195	0.007017187	0.146714196	0.557755218	0.286072973	1	0.222668108
ENSG00000064692	SNCAIP	protein_coding	7325	0.565434707	1	-0.152415086	0.477930894	1	0.189166103	0.359691431	1	-0.249580314
ENSG00000064703	DDX20	protein_coding	6019	0.935177647	1	-0.010007346	0.047404726	0.487498501	-0.245443504	0.198143157	1	0.158646041
ENSG00000064726	BTBD1	protein_coding	4169	0.224274579	1	-0.157560423	0.168901835	0.935963986	0.178484999	0.002022219	0.071777516	0.400809854
ENSG00000064763	FAR2	protein_coding	5411	0.666115521	1	0.101022677	0.359981436	1	-0.214823987	0.003878658	0.111503977	-0.683680839
ENSG00000064787	BCAS1	protein_coding	9024	0.579335046	1	0.221432088	0.696426358	1	0.151295775	0.040753859	0.494648475	-0.967244764
ENSG00000064835	POU1F1	protein_coding	1569	1	1	0	0.23079218	0.951972115	1.902070917	1	1	0
ENSG00000064886	CHI3L2	protein_coding	3295	0.004652237	0.258499534	0.781650911	0.099541245	0.721022043	0.433822042	0.58731176	1	-0.147088484
ENSG00000064932	SBNO2	protein_coding	6476	0.00134876	0.102850873	0.525787583	0.003290429	0.086759694	0.481050013	3.54e-05	0.003494095	0.678251758
ENSG00000064933	PMS1	protein_coding	5152	0.173772723	1	-0.338943648	0.140351652	0.840256794	-0.368733142	0.865786705	1	-0.042170471
ENSG00000064961	HMG20B	protein_coding	3857	0.116548993	1	-0.273634819	0.073985337	0.629161896	0.311738379	0.120479054	0.836888987	0.271023702
ENSG00000064989	CALCRL	protein_coding	6144	0.119044734	1	-2.509666896	0.050532796	0.505093889	3.163585231	0.006623426	0.160651156	4.21683865
ENSG00000064995	TAF11	protein_coding	1580	0.998509414	1	-0.000254524	0.004584958	0.109346967	-0.390047131	0.932167613	1	-0.011643983
ENSG00000064999	ANKS1A	protein_coding	6766	0.654531387	1	0.057055059	0.000745998	0.029431794	0.428814512	0.317386545	1	0.127666329
ENSG00000065000	AP3D1	protein_coding	8618	0.591603832	1	0.06198619	0.000580735	0.024457738	0.397917182	0.016901849	0.292859608	0.276166334
ENSG00000065029	ZNF76	protein_coding	6789	0.770829733	1	-0.042724549	0.812041089	1	-0.034979394	0.05189658	0.571832244	-0.287651608
ENSG00000065054	SLC9A3R2	protein_coding	3550	0.676692445	1	0.061173242	6.71e-05	0.004662428	0.584055618	7.92e-06	0.001102182	0.655188064
ENSG00000065057	NTHL1	protein_coding	1658	0.438929097	1	-0.108264659	0.114326181	0.744826486	0.221139344	0.806167838	1	0.034539789
ENSG00000065060	UHRF1BP1	protein_coding	9844	0.498884618	1	-0.117291886	0.001296056	0.044109556	0.558474539	0.004970057	0.13241771	0.487866408
ENSG00000065135	GNAI3	protein_coding	3206	0.621536114	1	0.061254335	0.526778995	1	0.078538668	0.022787391	0.35149921	0.282686431
ENSG00000065150	IPO5	protein_coding	9671	0.624914121	1	-0.062331997	0.049054708	0.496843747	-0.251178377	0.006799747	0.163268279	0.345460279
ENSG00000065154	OAT	protein_coding	3388	0.391960937	1	-0.089098135	0.657884323	1	0.046127689	0.107470813	0.811312269	-0.167990849
ENSG00000065183	WDR3	protein_coding	10275	0.393433554	1	-0.102421048	0.173511471	0.950826061	-0.163565886	0.016338274	0.287921385	-0.28898892
ENSG00000065243	PKN2	protein_coding	7014	0.744403497	1	-0.062104864	0.310002117	1	0.193457424	0.067810693	0.646307659	0.348254947
ENSG00000065268	WDR18	protein_coding	2474	0.994746515	1	-0.000883643	0.94733172	1	-0.008874811	0.97109458	1	-0.004871784
ENSG00000065308	TRAM2	protein_coding	6908	0.45001828	1	-0.089606042	0.219648278	0.951972115	-0.145805605	0.286726966	1	0.126475215
ENSG00000065320	NTN1	protein_coding	6431	0.355719399	1	0.70320366	0.064901453	0.581188359	-1.716233123	0.201284541	1	-1.101806813
ENSG00000065328	MCM10	protein_coding	5454	0.630950142	1	-0.118195571	0.286766091	1	-0.262508062	0.911504266	1	-0.027363049
ENSG00000065357	DGKA	protein_coding	10215	0.100129867	1	-0.277182232	0.079873308	0.661775115	0.295490903	0.506995737	1	0.112048888
ENSG00000065361	ERBB3	protein_coding	8651	0.617195754	1	-0.160788793	0.008246925	0.162783467	-1.022040657	0.374826003	1	0.29186371
ENSG00000065371	ROPN1	protein_coding	4395	0.175120046	1	-2.454377663	1	1	0	1	1	0
ENSG00000065413	ANKRD44	protein_coding	9228	0.986534431	1	0.002432046	0.857093924	1	-0.026007291	0.012410263	0.243678168	-0.36377647
ENSG00000065427	KARS	protein_coding	3815	0.716010206	1	-0.041514454	0.744517554	1	0.037199689	0.18902744	1	0.149971839
ENSG00000065457	ADAT1	protein_coding	4486	0.934154483	1	-0.008687426	0.4980011	1	0.071340279	0.640225925	1	-0.049353843
ENSG00000065485	PDIA5	protein_coding	4030	0.115138913	1	0.297289745	0.128911209	0.796714533	0.286201563	0.008344863	0.186447673	0.497905656
ENSG00000065491	TBC1D22B	protein_coding	3462	0.007602977	0.362919635	0.430481039	0.000443384	0.019854685	0.560964519	1.74e-12	2.92e-09	1.131024204
ENSG00000065518	NDUFB4	protein_coding	1889	0.535339577	1	0.070824904	0.508515543	1	-0.075615518	0.230158037	1	0.137185757
ENSG00000065526	SPEN	protein_coding	13294	0.865221753	1	0.029486378	0.931498092	1	0.014935463	0.217518534	1	0.214329958
ENSG00000065534	MYLK	protein_coding	22166	0.484900261	1	-0.114433982	0.019866656	0.290670372	-0.382268946	0.100930039	0.780060942	-0.269060196
ENSG00000065548	ZC3H15	protein_coding	3125	0.736508473	1	-0.035357169	0.150325349	0.869415734	-0.151366284	0.301596428	1	-0.108736111
ENSG00000065559	MAP2K4	protein_coding	5714	0.441744266	1	-0.125857951	0.000253174	0.012938482	0.598912686	4.91e-10	3.68e-07	1.022549946
ENSG00000065600	TMEM206	protein_coding	2914	0.178672981	1	0.176289186	0.180183413	0.951972115	0.175068152	0.729753307	1	-0.045425375
ENSG00000065609	SNAP91	protein_coding	6657	0.950370543	1	0.063458907	0.180733227	0.951972115	1.206366692	0.136160235	0.871384452	1.344571328
ENSG00000065613	SLK	protein_coding	7974	0.631300624	1	-0.088797833	0.630175938	1	-0.089139247	0.756234885	1	-0.057477079
ENSG00000065615	CYB5R4	protein_coding	9635	0.146756123	1	0.210870719	0.037344354	0.428137291	0.301693567	4.57e-05	0.004244626	0.591389066
ENSG00000065618	COL17A1	protein_coding	6426	0.40806668	1	-0.087410227	0.019618898	0.288116366	0.246699885	0.004845361	0.130083109	0.29818901
ENSG00000065621	GSTO2	protein_coding	10344	0.062158961	1	0.679402538	0.795118286	1	-0.093780447	0.21524294	1	-0.451615136
ENSG00000065665	SEC61A2	protein_coding	3916	0.934905668	1	-0.016424857	0.200893387	0.951972115	-0.258498401	0.732263462	1	0.06896991
ENSG00000065675	PRKCQ	protein_coding	3285	0.29103962	1	-0.534023571	0.062834126	0.569793315	-1.163473843	0.157169547	0.943249675	-0.870569385
ENSG00000065717	TLE2	protein_coding	4038	0.263261297	1	-1.839025251	0.072229343	0.621472423	3.133357999	1	1	0
ENSG00000065802	ASB1	protein_coding	7410	0.089616364	1	0.198257011	0.485914519	1	0.081323162	0.552468537	1	-0.069420215
ENSG00000065809	FAM107B	protein_coding	7019	0.647580866	1	-0.066742491	0.366684704	1	-0.132380678	1.93e-06	0.000361602	0.695635812
ENSG00000065833	ME1	protein_coding	3378	0.199500572	1	0.227710362	0.616557694	1	0.088818561	0.243051644	1	-0.207244211
ENSG00000065882	TBC1D1	protein_coding	9027	0.648001618	1	-0.05662903	0.017364151	0.266071817	-0.29605858	0.674062911	1	0.05223568
ENSG00000065883	CDK13	protein_coding	8921	0.969854281	1	-0.005319202	0.41043761	1	-0.116007454	0.593634172	1	0.075168046
ENSG00000065911	MTHFD2	protein_coding	4870	0.752075001	1	-0.05231717	0.151634547	0.873247162	-0.237801417	0.23908793	1	-0.195269706
ENSG00000065923	SLC9A7	protein_coding	3838	0.147419658	1	-0.218942029	0.065401896	0.584258774	0.278855121	0.732685198	1	0.051912741
ENSG00000065970	FOXJ2	protein_coding	6296	0.785505592	1	0.058864368	0.431594221	1	0.170085903	0.012684668	0.247166239	0.539675987
ENSG00000065978	YBX1	protein_coding	1930	0.479126733	1	-0.086512091	1.14e-07	2.74e-05	-0.651191281	0.635771943	1	-0.057904082
ENSG00000066027	PPP2R5A	protein_coding	3820	0.10386698	1	-0.235672205	0.26692879	0.968404179	0.161342226	0.371837768	1	0.13007111
ENSG00000066032	CTNNA2	protein_coding	7538	0.265008019	1	1.040989715	0.000640601	0.026169423	2.414901791	0.610079257	1	-0.464669816
ENSG00000066044	ELAVL1	protein_coding	6956	0.271502073	1	-0.135482838	0.401426414	1	-0.103507588	0.891348409	1	0.016848693
ENSG00000066056	TIE1	protein_coding	6694	0.089620942	1	0.213157193	0.061100424	0.559570211	0.235015714	0.001465672	0.056666417	-0.400627096
ENSG00000066084	DIP2B	protein_coding	10361	0.421621236	1	0.084355599	0.689377615	1	0.041961507	0.613813617	1	-0.053026648
ENSG00000066117	SMARCD1	protein_coding	5136	0.944774437	1	-0.007210983	0.162338608	0.91028844	-0.145687683	0.161912209	0.960509571	-0.14592538
ENSG00000066135	KDM4A	protein_coding	5172	0.556105686	1	-0.072472894	0.514990985	1	-0.080341273	0.873265303	1	-0.019690857
ENSG00000066136	NFYC	protein_coding	5990	0.969556796	1	-0.004756066	0.706291972	1	0.047015393	0.309975229	1	0.126729996
ENSG00000066185	ZMYND12	protein_coding	2195	0.045130396	0.959512084	-3.041398198	0.226184438	0.951972115	1.900853159	1	1	0
ENSG00000066230	SLC9A3	protein_coding	2783	0.540993584	1	-0.270920742	0.590985903	1	-0.25741436	0.440962528	1	0.34853528
ENSG00000066248	NGEF	protein_coding	4687	0.873544928	1	0.038090962	0.448100253	1	-0.184399876	0.004677669	0.12712758	-0.714328544
ENSG00000066279	ASPM	protein_coding	10887	0.558444019	1	-0.233406248	0.251503288	0.951972115	-0.458205356	0.607230143	1	-0.205046506
ENSG00000066294	CD84	protein_coding	9255	1	1	0	1	1	0	1	1	0
ENSG00000066322	ELOVL1	protein_coding	2458	0.901145841	1	0.019069069	0.449789844	1	0.116048482	0.097446713	0.764459081	0.254609463
ENSG00000066336	SPI1	protein_coding	2069	0.507213531	1	0.520210666	0.433290383	1	-0.64932567	0.041417291	0.497448704	-2.238417332
ENSG00000066379	ZNRD1	protein_coding	3672	0.946008549	1	-0.008648446	0.055186302	0.528594791	-0.246817504	0.031407267	0.422089502	0.275052766
ENSG00000066382	MPPED2	protein_coding	8198	1	1	0	1	1	0	1	1	0
ENSG00000066405	CLDN18	protein_coding	3877	0.231410172	1	1.623107087	0.269288455	0.972607239	-1.526123474	0.628644539	1	-0.613363624
ENSG00000066422	ZBTB11	protein_coding	7416	0.804976835	1	-0.045187458	0.566472416	1	-0.105022874	0.645232876	1	-0.084371286
ENSG00000066427	ATXN3	protein_coding	8470	0.869878742	1	-0.025764548	0.281902723	0.997872017	0.169312831	0.933305511	1	0.013225323
ENSG00000066455	GOLGA5	protein_coding	3295	0.14398654	1	0.185847187	0.01575999	0.249514886	0.306643482	0.361782002	1	0.115962984
ENSG00000066468	FGFR2	protein_coding	7543	1	1	0	1	1	0	1	1	0
ENSG00000066557	LRRC40	protein_coding	2884	0.297250847	1	-0.289560652	0.006318866	0.137092474	-0.766607227	0.757576235	1	0.085838021
ENSG00000066583	ISOC1	protein_coding	1940	0.865827057	1	0.036831653	0.079669241	0.660731738	0.382092861	0.256806895	1	-0.248038127
ENSG00000066629	EML1	protein_coding	8899	0.397763041	1	-0.13361209	0.017578014	0.268068667	0.37468274	0.009455044	0.202785066	0.41053922
ENSG00000066651	TRMT11	protein_coding	2690	0.933959259	1	0.013790269	0.037775165	0.431154185	0.344813884	0.005595173	0.143604936	0.460255357
ENSG00000066654	THUMPD1	protein_coding	5092	0.918587927	1	0.015283032	0.121670061	0.769678566	-0.232028489	0.464038378	1	0.109580431
ENSG00000066697	MSANTD3	protein_coding	2763	0.131409875	1	0.250200524	0.62835024	1	0.080216436	0.20335538	1	-0.211041697
ENSG00000066735	KIF26A	protein_coding	6756	0.646584521	1	0.594462803	0.712783608	1	-0.486761669	0.067099777	0.643316845	-3.14992291
ENSG00000066739	ATG2B	protein_coding	12722	0.382918557	1	0.134219817	0.019005465	0.282561526	0.360448712	0.460662251	1	0.113499182
ENSG00000066777	ARFGEF1	protein_coding	10970	0.448392934	1	0.121541192	0.278982014	0.990948719	0.173517569	0.10229521	0.785558622	-0.262483726
ENSG00000066813	ACSM2B	protein_coding	8155	0.094570833	1	2.626415763	0.109835273	0.743369725	-2.626415763	0.120633993	0.836888987	-2.626415763
ENSG00000066827	ZFAT	protein_coding	8900	0.390414362	1	-0.114427848	0.896007823	1	-0.017531487	0.976602003	1	-0.003944621
ENSG00000066855	MTFR1	protein_coding	4629	0.500293577	1	-0.089904149	0.851314863	1	-0.025087371	0.796728421	1	0.034503282
ENSG00000066923	STAG3	protein_coding	8583	0.301891048	1	0.406434647	0.074904251	0.634518826	-0.75377301	0.025305709	0.37439397	-0.999799059
ENSG00000066926	FECH	protein_coding	4473	0.108797956	1	-0.189161912	0.022169717	0.309855368	0.270474997	9.53e-06	0.001259338	0.522360347
ENSG00000066933	MYO9A	protein_coding	20250	0.097281619	1	-0.229988128	0.008345738	0.16400658	-0.368469592	0.011399217	0.230361136	-0.353799092
ENSG00000067048	DDX3Y	protein_coding	5738	0.682897987	1	-0.061115505	0.088773647	0.696362791	0.254726657	0.064303808	0.63014367	0.277047982
ENSG00000067057	PFKP	protein_coding	4827	0.072512578	1	-0.218862603	0.451599084	1	0.09173239	0.510763783	1	-0.080174357
ENSG00000067064	IDI1	protein_coding	3589	0.979142942	1	0.004897531	0.194579159	0.951972115	0.243125965	0.078381786	0.695911776	-0.330255478
ENSG00000067066	SP100	protein_coding	12691	0.012549573	0.49974351	0.37085343	0.348887958	1	-0.138983061	0.503949627	1	-0.099167301
ENSG00000067082	KLF6	protein_coding	6139	0.193378938	1	0.319589032	0.239222963	0.951972115	0.289080453	0.012122884	0.240033853	0.617927707
ENSG00000067113	PPAP2A	protein_coding	2016	0.431988796	1	0.1164997	0.170081257	0.940290346	0.202188448	0.847823116	1	0.028634015
ENSG00000067141	NEO1	protein_coding	8117	0.064753631	1	0.375154035	0.034399973	0.408471019	0.420877689	0.644839472	1	0.092833518
ENSG00000067167	TRAM1	protein_coding	3878	0.364046867	1	0.185065193	0.00669371	0.142268143	0.553790277	0.124183253	0.836888987	0.31352858
ENSG00000067177	PHKA1	protein_coding	6350	0.18111244	1	-0.151549782	0.624997964	1	0.055539973	0.438064802	1	0.088220342
ENSG00000067182	TNFRSF1A	protein_coding	4005	0.806997712	1	-0.029862942	0.068195806	0.600872334	0.223004721	0.001221715	0.049868669	0.395751604
ENSG00000067191	CACNB1	protein_coding	7094	0.109906423	1	0.248690509	0.207848064	0.951972115	-0.196215602	0.019803706	0.322681825	-0.36485939
ENSG00000067208	EVI5	protein_coding	8276	0.039608139	0.939339834	0.265788707	0.196840413	0.951972115	0.165721403	0.00136652	0.0537799	0.410585077
ENSG00000067221	STOML1	protein_coding	6178	0.371096459	1	0.132263599	0.28837228	1	0.156459242	0.013719254	0.258232607	0.362506959
ENSG00000067225	PKM	protein_coding	8572	0.902690682	1	0.014369384	0.230747198	0.951972115	0.140878318	0.129757064	0.847173812	0.178121885
ENSG00000067248	DHX29	protein_coding	4728	0.700901989	1	-0.051344603	0.117526668	0.755323541	-0.209818648	0.075240083	0.683558678	0.238035211
ENSG00000067334	DNTTIP2	protein_coding	5985	0.334483388	1	0.123451985	0.148398925	0.86463522	-0.185007395	0.09130168	0.737678229	0.216030927
ENSG00000067365	METTL22	protein_coding	4824	0.904349504	1	0.016397137	0.612668764	1	-0.069413986	0.973211079	1	0.004609191
ENSG00000067369	TP53BP1	protein_coding	8843	0.832442771	1	0.025798206	0.075401641	0.636868321	0.216768806	0.266289462	1	0.135684742
ENSG00000067445	TRO	protein_coding	6716	0.149524584	1	1.705884911	0.46470655	1	-0.782568115	0.026321558	0.380797965	-3.476055738
ENSG00000067533	RRP15	protein_coding	7883	0.538573323	1	-0.080622418	0.825616915	1	0.028935128	0.465307086	1	0.095951934
ENSG00000067560	RHOA	protein_coding	2582	0.897003566	1	-0.012905133	0.009312512	0.17748962	-0.259600195	0.681942517	1	-0.040879377
ENSG00000067596	DHX8	protein_coding	9302	0.547385406	1	0.074343914	0.501684608	1	0.083012925	0.057320293	0.594690237	0.23494373
ENSG00000067601	PMS2P4	pseudogene	1327	0.681566212	1	0.092712005	0.954299912	1	0.013017262	0.228341039	1	0.271201413
ENSG00000067606	PRKCZ	protein_coding	7636	0.817455937	1	0.046526413	0.056526994	0.53547596	0.379154151	0.188213514	1	0.265119557
ENSG00000067646	ZFY	protein_coding	5737	0.933504959	1	-0.013714977	0.92998117	1	-0.014485955	0.869424147	1	0.027141263
ENSG00000067704	IARS2	protein_coding	4162	0.281497782	1	-0.104703907	0.440596704	1	0.075021584	0.461233814	1	-0.071755398
ENSG00000067715	SYT1	protein_coding	6494	0.045071313	0.959512084	-2.1808738	0.120706324	0.766475526	-2.571886952	0.555229903	1	0.755157605
ENSG00000067829	IDH3G	protein_coding	2710	0.351916924	1	0.130656008	0.731193629	1	-0.048243198	0.126111492	0.839869452	0.214698269
ENSG00000067836	ROGDI	protein_coding	3683	0.457224962	1	0.167789797	0.006865058	0.144524164	0.596230868	0.000517847	0.026507176	0.764412887
ENSG00000067840	PDZD4	protein_coding	4381	0.038259026	0.928016897	3.104804696	0.925647819	1	0.098035265	0.785452645	1	-0.311335726
ENSG00000067842	ATP2B3	protein_coding	7534	0.15170935	1	-2.039615663	0.04520488	0.477793609	2.801689048	0.284663039	1	-1.815282426
ENSG00000067900	ROCK1	protein_coding	11064	0.853817447	1	0.023772941	0.615934823	1	-0.064769522	0.445785745	1	0.098437377
ENSG00000067955	CBFB	protein_coding	4129	0.842841874	1	-0.03812397	0.62648334	1	-0.093654439	0.448580044	1	0.145799917
ENSG00000067992	PDK3	protein_coding	2695	0.484432753	1	-0.104830502	0.106973777	0.743369725	0.242249654	0.252147319	1	0.173493843
ENSG00000068001	HYAL2	protein_coding	4545	0.337884277	1	-0.127914179	0.68984699	1	0.053474871	0.815238852	1	0.031394186
ENSG00000068024	HDAC4	protein_coding	13443	0.032414247	0.856093737	-0.343544294	0.286115468	1	0.171844268	0.459049576	1	-0.119954367
ENSG00000068028	RASSF1	protein_coding	3677	0.332328144	1	-0.167690524	0.34176081	1	-0.165712132	0.933697464	1	-0.014492889
ENSG00000068078	FGFR3	protein_coding	4834	0.513030307	1	-0.231950167	0.145000354	0.853637831	0.514223804	0.321347108	1	0.354995922
ENSG00000068097	HEATR6	protein_coding	4866	0.156478727	1	0.176907897	0.214241994	0.951972115	0.154725524	0.002591415	0.085500168	0.375188732
ENSG00000068120	COASY	protein_coding	4032	0.703055183	1	-0.049224962	0.182515066	0.951972115	-0.172385768	0.03344289	0.437367611	0.274865324
ENSG00000068137	PLEKHH3	protein_coding	4839	0.734787507	1	-0.076513833	0.43224779	1	0.177541083	0.605262733	1	0.117000762
ENSG00000068305	MEF2A	protein_coding	7030	0.952071935	1	-0.007512856	0.59084406	1	0.067263297	0.307297757	1	0.127821703
ENSG00000068308	OTUD5	protein_coding	3329	0.079689473	1	0.224693959	0.001445457	0.047493488	0.407702727	0.234407039	1	0.152337894
ENSG00000068323	TFE3	protein_coding	4278	0.1111723	1	0.180994175	0.048872574	0.49594564	0.223663322	0.48935875	1	-0.078584988
ENSG00000068354	TBC1D25	protein_coding	4223	0.482573568	1	0.096304964	0.18608536	0.951972115	0.181147431	0.000620961	0.030369392	0.468737006
ENSG00000068366	ACSL4	protein_coding	6415	0.775482406	1	0.045533849	0.663072444	1	-0.069578053	0.871207622	1	0.02589162
ENSG00000068383	INPP5A	protein_coding	3701	0.165503586	1	-0.206891803	0.009782573	0.18315933	0.385711336	0.052559088	0.575299358	0.28998056
ENSG00000068394	GPKOW	protein_coding	1735	0.153120314	1	0.182299183	0.126831026	0.789387082	-0.195524145	0.119032565	0.836888987	-0.200128216
ENSG00000068400	GRIPAP1	protein_coding	5779	0.018545674	0.636425784	0.280197818	0.058491585	0.544977038	0.224286309	0.593482753	1	-0.063533022
ENSG00000068438	FTSJ1	protein_coding	2740	0.566095854	1	-0.075588264	0.524938804	1	-0.083917857	0.229011722	1	0.158692121
ENSG00000068489	PRR11	protein_coding	4080	0.337085959	1	-0.22620173	0.006020856	0.132340361	-0.650412619	0.393092948	1	-0.201378197
ENSG00000068615	REEP1	protein_coding	5326	0.118224433	1	-2.510937654	0.04826294	0.49195442	3.193131851	0.220236862	1	2.008402864
ENSG00000068650	ATP11A	protein_coding	12172	0.999970619	1	-4.8e-06	6.23e-05	0.004434372	0.520795614	0.005987473	0.150400123	0.357662082
ENSG00000068654	POLR1A	protein_coding	13519	0.455762906	1	-0.095880652	0.425170045	1	-0.102647401	0.780114931	1	0.035927784
ENSG00000068697	LAPTM4A	protein_coding	1946	0.730733702	1	0.056807679	0.291773083	1	0.174027527	0.012814101	0.24816409	0.411278358
ENSG00000068724	TTC7A	protein_coding	6949	0.390575782	1	-0.119105599	0.105522967	0.74091807	-0.226249682	0.119392191	0.836888987	-0.218032559
ENSG00000068745	IP6K2	protein_coding	5624	0.538935788	1	-0.06460633	0.559044921	1	-0.061662703	0.87806219	1	0.016201142
ENSG00000068781	STON1-GTF2A1L	protein_coding	4294	0.233983014	1	1.834116319	0.255221227	0.951972115	-1.834116319	0.269537127	1	-1.834116319
ENSG00000068784	SRBD1	protein_coding	5045	0.93464408	1	-0.010001115	0.006616185	0.141327957	-0.334448051	0.034961162	0.449455388	-0.259937588
ENSG00000068793	CYFIP1	protein_coding	10435	0.99157029	1	0.001086867	0.148694763	0.865023736	0.148601765	0.016229948	0.28674839	0.247452153
ENSG00000068796	KIF2A	protein_coding	4774	0.785670823	1	-0.045894412	0.775645451	1	0.048118096	0.78442653	1	-0.046213436
ENSG00000068831	RASGRP2	protein_coding	6084	0.251425748	1	1.046001176	0.349022875	1	-0.856548167	0.77220376	1	-0.255728195
ENSG00000068878	PSME4	protein_coding	10259	0.874715167	1	0.020684874	5.01e-06	0.000588975	0.600396447	1.55e-06	0.000305762	0.632417601
ENSG00000068885	IFT80	protein_coding	7175	0.571931869	1	-0.157918195	0.705621453	1	-0.105751107	0.331825128	1	-0.272306615
ENSG00000068903	SIRT2	protein_coding	6204	0.37922703	1	0.180826984	0.240102723	0.951972115	0.241356786	0.697354615	1	0.079979438
ENSG00000068912	ERLEC1	protein_coding	2592	0.065348581	1	0.295480299	0.000149535	0.008711719	0.608469837	0.013980473	0.260980376	0.393884295
ENSG00000068971	PPP2R5B	protein_coding	3376	0.094635585	1	0.258808032	4.5e-05	0.003451481	0.62558679	0.011297826	0.229111996	0.389882757
ENSG00000068976	PYGM	protein_coding	4981	0.446966965	1	0.438063797	0.058117298	0.543510777	-1.153096633	0.216340847	1	-0.738196776
ENSG00000068985	PAGE1	protein_coding	665	0.158904417	1	0.536852888	0.032452823	0.39346885	0.706005295	0.1540771	0.933152698	-0.572422192
ENSG00000069011	PITX1	protein_coding	3511	0.15143171	1	-0.250172517	0.270540886	0.975273551	-0.192955147	0.879744849	1	-0.02647251
ENSG00000069018	TRPC7	protein_coding	3608	1	1	0	1	1	0	1	1	0
ENSG00000069020	MAST4	protein_coding	14697	0.019974875	0.666260043	0.327107492	0.024148434	0.325921961	0.316106655	0.077131947	0.693817061	0.247968057
ENSG00000069122	GPR116	protein_coding	6717	0.21739858	1	-0.498914904	2.99e-06	0.000389059	1.694852061	0.006195633	0.15416933	-1.540633183
ENSG00000069188	SDK2	protein_coding	11607	0.207123575	1	0.539696261	0.276470085	0.985710278	-0.47316501	0.33927244	1	-0.419595318
ENSG00000069206	ADAM7	protein_coding	4483	1	1	0	1	1	0	1	1	0
ENSG00000069248	NUP133	protein_coding	5057	0.490917866	1	-0.100338196	0.002118395	0.062711779	-0.450270325	0.79986615	1	0.036990035
ENSG00000069275	NUCKS1	protein_coding	6546	0.241312148	1	-0.25522843	0.04565083	0.480798527	-0.435995542	0.220786747	1	-0.266790401
ENSG00000069329	VPS35	protein_coding	9723	0.962393407	1	-0.005183128	0.01835122	0.275861814	0.259331844	0.005833788	0.148228106	0.303305659
ENSG00000069345	DNAJA2	protein_coding	5039	0.747999527	1	-0.032422227	0.507394905	1	-0.067014446	0.984588084	1	-0.00195365
ENSG00000069424	KCNAB2	protein_coding	9253	0.682203256	1	0.051117886	0.204410437	0.951972115	0.158452145	0.00071893	0.034112756	-0.424125729
ENSG00000069482	GAL	protein_coding	1300	1	1	0	0.229946008	0.951972115	1.90940468	1	1	0
ENSG00000069493	CLEC2D	protein_coding	3219	0.658425265	1	0.116394709	0.101476942	0.729152248	0.429073472	0.857730716	1	-0.047412576
ENSG00000069509	FUNDC1	protein_coding	1399	0.653574529	1	0.055731884	0.5935755	1	0.066347088	0.226959827	1	-0.152003944
ENSG00000069535	MAOB	protein_coding	3050	1	1	0	1	1	0	1	1	0
ENSG00000069667	RORA	protein_coding	17033	0.691697121	1	0.132816852	0.39556338	1	0.276941164	0.660602529	1	0.147739368
ENSG00000069696	DRD4	protein_coding	1477	0.455592857	1	-0.139573619	0.000793346	0.030860058	-0.644492363	0.000771912	0.035851942	-0.648683975
ENSG00000069702	TGFBR3	protein_coding	8654	0.007853111	0.370567548	0.541093164	0.001564627	0.050369429	0.642818345	0.007531425	0.173969417	0.542811577
ENSG00000069712	KIAA1107	protein_coding	4623	0.595937176	1	0.139208523	0.114761471	0.746518154	0.409164079	0.994452555	1	-0.001833958
ENSG00000069764	PLA2G10	protein_coding	1113	0.252393004	1	-1.767640717	1	1	0	1	1	0
ENSG00000069812	HES2	protein_coding	5407	0.230820084	1	1.820423574	0.272080055	0.975921083	1.38169084	0.91060945	1	0.167905115
ENSG00000069849	ATP1B3	protein_coding	2584	0.646539587	1	-0.062864941	0.09740146	0.711357905	0.227340123	0.045273583	0.525307205	0.274692647
ENSG00000069869	NEDD4	protein_coding	9097	0.888533586	1	0.018192334	0.003509762	0.091091128	0.378596206	0.101404508	0.78187485	0.212808109
ENSG00000069943	PIGB	protein_coding	4539	0.800669613	1	-0.035565094	0.59980407	1	-0.074452757	0.004936412	0.131757429	0.395681606
ENSG00000069956	MAPK6	protein_coding	5281	0.99687517	1	-0.000605154	0.015856445	0.250484637	0.373077581	0.006974146	0.166153815	0.417504369
ENSG00000069966	GNB5	protein_coding	7487	0.217547872	1	-0.161431723	0.769611846	1	0.038525115	0.71954039	1	-0.047418479
ENSG00000069974	RAB27A	protein_coding	5603	0.185535155	1	-0.210376664	0.000580539	0.024457738	0.547570198	0.110017128	0.823021694	0.254273642
ENSG00000069998	CECR5	protein_coding	4936	0.221708096	1	-0.160868314	0.965959544	1	-0.005632471	0.043873156	0.516206751	0.265817808
ENSG00000070010	UFD1L	protein_coding	8736	0.383587163	1	0.138333493	0.641687281	1	0.073861869	0.395333643	1	0.134958716
ENSG00000070018	LRP6	protein_coding	10337	0.792386981	1	-0.048135641	0.28214704	0.998570312	0.196758598	0.944100024	1	0.012838123
ENSG00000070019	GUCY2C	protein_coding	4167	0.95852806	1	-0.029083193	0.004893187	0.114088715	1.336700282	0.334285216	1	-0.635910233
ENSG00000070031	SCT	protein_coding	366	0.684030327	1	0.359856397	0.106065504	0.741357584	-1.870943695	0.625639548	1	-0.463904047
ENSG00000070047	PHRF1	protein_coding	5769	0.735183811	1	0.047274153	0.97454703	1	0.004461551	0.00432241	0.120178804	0.399204922
ENSG00000070061	IKBKAP	protein_coding	6048	0.406732361	1	-0.090671096	0.204082874	0.951972115	0.138898107	0.027547719	0.39068064	0.241125259
ENSG00000070081	NUCB2	protein_coding	8993	0.472481999	1	0.114926232	0.004012082	0.099912933	0.460276717	0.054823087	0.581828281	0.307208841
ENSG00000070087	PFN2	protein_coding	3440	0.326551783	1	-0.152522895	0.005876442	0.13033583	0.428853288	0.143950539	0.896200477	0.227284832
ENSG00000070159	PTPN3	protein_coding	10071	0.242191384	1	-0.211860885	0.137928875	0.829924619	0.269201964	0.950871514	1	0.011239546
ENSG00000070182	SPTB	protein_coding	14771	0.007402119	0.356254034	-0.530285868	0.731033517	1	0.069126772	0.157893381	0.945563514	-0.289273301
ENSG00000070190	DAPP1	protein_coding	4548	0.087504098	1	1.033588257	0.050814336	0.506245499	0.90320556	0.139055114	0.8791315	-0.931069768
ENSG00000070193	FGF10	protein_coding	3011	1	1	0	1	1	0	0.21765098	1	1.988814489
ENSG00000070214	SLC44A1	protein_coding	12613	0.409650669	1	0.11868595	0.160135012	0.903227579	-0.202342306	0.000644719	0.031362719	-0.492979656
ENSG00000070269	TMEM260	protein_coding	8077	0.88217192	1	0.021604471	3.44e-07	6.6e-05	0.741975601	0.00940911	0.202225156	0.378497543
ENSG00000070366	SMG6	protein_coding	11060	0.397198317	1	0.097329184	1.01e-06	0.000158992	-0.565740363	0.00014031	0.010027529	-0.439980836
ENSG00000070367	EXOC5	protein_coding	9269	0.793673697	1	-0.049477033	0.084747718	0.687712554	0.326348206	0.520116033	1	0.121731348
ENSG00000070371	CLTCL1	protein_coding	9843	0.33921206	1	-0.172957116	0.016893721	0.261483107	-0.436264518	0.029527845	0.408127757	-0.397920377
ENSG00000070388	FGF22	protein_coding	2110	0.929576943	1	0.069277417	0.263739159	0.961785861	-1.035007117	0.155885145	0.938657059	-1.429275067
ENSG00000070404	FSTL3	protein_coding	3144	0.196634278	1	0.224158097	0.935190981	1	0.014102382	0.001333068	0.05275685	0.556156115
ENSG00000070413	DGCR2	protein_coding	5596	0.724402303	1	-0.045384311	0.082949342	0.678377466	0.223263139	0.179711158	1	0.172930206
ENSG00000070423	RNF126	protein_coding	3677	0.618156942	1	-0.057129922	0.80284672	1	0.028657818	0.071597091	0.665949161	0.206787057
ENSG00000070444	MNT	protein_coding	8728	0.504613047	1	0.092747894	0.049829287	0.500970489	0.272467798	0.269595972	1	0.153536274
ENSG00000070476	ZXDC	protein_coding	7357	0.947473535	1	0.007231914	0.972643427	1	-0.00377174	0.598529167	1	-0.058039499
ENSG00000070495	JMJD6	protein_coding	5949	0.059965343	1	0.206793463	0.706375915	1	-0.041399068	0.006103995	0.152544783	0.30096264
ENSG00000070501	POLB	protein_coding	4106	0.556062721	1	-0.073376657	0.580383885	1	-0.069556037	0.202122236	1	0.159970396
ENSG00000070526	ST6GALNAC1	protein_coding	3448	0.604738593	1	0.614776602	0.007335395	0.150775258	-4.546572047	0.343342692	1	-1.206334984
ENSG00000070540	WIPI1	protein_coding	3402	0.1611425	1	0.291191545	0.177909976	0.951972115	-0.280237788	0.269327556	1	-0.229842379
ENSG00000070601	FRMPD1	protein_coding	6724	0.971290011	1	0.054055103	0.254604506	0.951972115	-1.819738158	0.909499863	1	0.173874807
ENSG00000070610	GBA2	protein_coding	5079	0.496879977	1	0.083895303	0.052465791	0.515797648	0.239377049	0.191857639	1	0.161237986
ENSG00000070614	NDST1	protein_coding	9043	0.61716316	1	0.05352591	0.557907453	1	-0.062764289	0.843289402	1	0.02117623
ENSG00000070669	ASNS	protein_coding	4455	0.926169246	1	0.013974776	3.22e-06	0.000412056	-0.706925774	0.001949695	0.069904698	-0.468932722
ENSG00000070718	AP3M2	protein_coding	6276	0.31778868	1	-0.155615849	0.079270215	0.658683658	-0.2753141	0.552671764	1	-0.09302699
ENSG00000070729	CNGB1	protein_coding	6039	0.763068584	1	-0.198378403	0.452391755	1	0.487019496	0.460908323	1	0.485598511
ENSG00000070731	ST6GALNAC2	protein_coding	7558	0.992236357	1	0.004820206	0.2654235	0.965177779	-0.609721224	0.240551105	1	0.554181828
ENSG00000070748	CHAT	protein_coding	3100	0.972401397	1	0.050252747	0.956615773	1	0.080435356	0.266683551	1	-1.820423574
ENSG00000070756	PABPC1	protein_coding	4752	0.583311076	1	-0.056241071	0.000604288	0.025199235	-0.352116921	0.007365876	0.171594081	-0.275005216
ENSG00000070759	TESK2	protein_coding	3460	0.652353043	1	0.178488567	0.387160144	1	-0.349020138	0.058245325	0.599776463	-0.791760718
ENSG00000070761	C16orf80	protein_coding	2371	0.705352549	1	-0.046871888	0.022264095	0.310697077	-0.285485986	0.18411082	1	0.165042059
ENSG00000070770	CSNK2A2	protein_coding	6905	0.905468012	1	0.017465223	0.622821928	1	-0.072386812	0.90436618	1	0.01768276
ENSG00000070778	PTPN21	protein_coding	7396	0.984889919	1	-0.002584398	0.528701048	1	0.086081614	0.462605295	1	0.100561799
ENSG00000070785	EIF2B3	protein_coding	3043	0.317364946	1	-0.109885143	0.034170591	0.406402824	-0.23491399	0.512011307	1	-0.072640396
ENSG00000070808	CAMK2A	protein_coding	6150	0.018171202	0.629536263	-0.772315713	0.019953759	0.291354165	0.769759442	0.286562877	1	-0.394381952
ENSG00000070814	TCOF1	protein_coding	11278	0.104478873	1	-0.206185407	0.004762372	0.11200466	-0.359212436	0.646450979	1	-0.058282363
ENSG00000070831	CDC42	protein_coding	3470	0.752549473	1	-0.03591467	0.237539808	0.951972115	-0.134660524	0.082545232	0.712655757	0.197886571
ENSG00000070882	OSBPL3	protein_coding	8100	0.016207746	0.594162734	-0.398935835	0.951450053	1	-0.010108683	0.449996536	1	0.125425461
ENSG00000070886	EPHA8	protein_coding	5358	0.109634143	1	-2.530580341	0.229946008	0.951972115	1.90940468	1	1	0
ENSG00000070915	SLC12A3	protein_coding	6180	0.761074175	1	-0.344533086	0.392752079	1	-1.166829944	0.434034195	1	-1.080465244
ENSG00000070950	RAD18	protein_coding	6983	0.210403913	1	-0.240223663	0.028015642	0.358583318	-0.423084637	0.451216834	1	-0.144764643
ENSG00000070985	TRPM5	protein_coding	3962	0.89946226	1	-0.084256375	0.865130672	1	0.11607841	0.731035224	1	0.235212594
ENSG00000071051	NCK2	protein_coding	2990	0.132299655	1	0.189740662	0.473082399	1	-0.090463318	0.00976651	0.207314106	-0.326832744
ENSG00000071054	MAP4K4	protein_coding	11918	0.044587759	0.959512084	0.40360445	0.015665215	0.248508694	-0.486002949	0.036562615	0.460209066	-0.420197633
ENSG00000071073	MGAT4A	protein_coding	9630	0.780758271	1	0.292907959	0.677399548	1	-0.453713821	0.742195076	1	-0.360977787
ENSG00000071082	RPL31	protein_coding	5791	0.842534892	1	0.022186378	3.62e-05	0.002903465	-0.462610404	0.083413777	0.712655757	-0.193514949
ENSG00000071127	WDR1	protein_coding	7827	0.385124775	1	0.100432653	0.800651493	1	-0.029199567	0.081250726	0.708823227	0.201676064
ENSG00000071189	SNX13	protein_coding	16417	0.768634444	1	-0.038486087	0.015426722	0.246835345	0.316909069	0.614864407	1	-0.066056621
ENSG00000071203	MS4A12	protein_coding	1839	0.233983014	1	1.834116319	0.255221227	0.951972115	-1.834116319	0.269537127	1	-1.834116319
ENSG00000071205	ARHGAP10	protein_coding	10759	0.675728594	1	-0.049773689	0.882066114	1	-0.017725248	0.10745213	0.811312269	0.19206092
ENSG00000071242	RPS6KA2	protein_coding	8243	0.019706742	0.661892353	0.586414049	0.244390213	0.951972115	-0.291777631	0.000306126	0.017818278	-0.917467623
ENSG00000071243	ING3	protein_coding	5214	0.956828479	1	-0.007820348	0.013899939	0.230796982	-0.358921562	1.67e-05	0.00191519	-0.635064559
ENSG00000071246	VASH1	protein_coding	6498	0.625471781	1	-0.13510647	0.720541062	1	0.099568565	0.000477105	0.025045865	-1.022144234
ENSG00000071462	WBSCR22	protein_coding	7944	0.956376132	1	0.006700317	0.110453903	0.743369725	0.195528907	0.004575905	0.125594774	0.347541457
ENSG00000071537	SEL1L	protein_coding	9559	0.121785862	1	0.214575658	0.001281932	0.043792688	0.446609837	0.348879599	1	0.129843998
ENSG00000071539	TRIP13	protein_coding	3560	0.312798321	1	-0.116039786	0.274307566	0.98080088	-0.125881139	0.580570314	1	0.063599524
ENSG00000071553	ATP6AP1	protein_coding	4884	0.557668208	1	0.124142713	0.00269316	0.075215929	0.637076976	0.243329102	1	0.24711476
ENSG00000071564	TCF3	protein_coding	6061	0.493325185	1	-0.111119524	0.330507297	1	-0.158031645	0.493879656	1	-0.111109638
ENSG00000071575	TRIB2	protein_coding	4588	0.848723004	1	0.094650589	0.790181211	1	-0.13549586	0.355518384	1	-0.500084466
ENSG00000071626	DAZAP1	protein_coding	9272	0.72482466	1	-0.037171326	0.018115128	0.27379943	-0.250001751	0.890781268	1	0.014511247
ENSG00000071655	MBD3	protein_coding	5173	0.252089094	1	-0.135469432	0.004021541	0.100070215	-0.341636878	0.053938568	0.580011671	-0.228776079
ENSG00000071677	PRLH	protein_coding	264	1	1	0	0.229946008	0.951972115	1.90940468	1	1	0
ENSG00000071794	HLTF	protein_coding	6024	0.379849461	1	-0.212658447	0.486744538	1	-0.168494257	0.858113997	1	0.043293861
ENSG00000071859	FAM50A	protein_coding	2567	0.20775636	1	0.211303792	0.122829021	0.774317746	0.258583728	0.143837929	0.895936559	0.245057574
ENSG00000071889	FAM3A	protein_coding	6240	0.934300593	1	-0.010114072	0.814455965	1	-0.02891974	0.105716222	0.802442705	0.198963516
ENSG00000071894	CPSF1	protein_coding	6096	0.420455478	1	-0.101997565	0.229300445	0.951972115	-0.152434333	0.044204317	0.517913518	-0.2554603
ENSG00000071909	MYO3B	protein_coding	8236	0.965988042	1	0.038487189	0.83000456	1	-0.211874311	0.915926122	1	-0.105267528
ENSG00000071967	CYBRD1	protein_coding	5176	0.404281411	1	0.119388149	0.000155511	0.008945345	0.542011084	0.391777425	1	-0.122737564
ENSG00000071991	CDH19	protein_coding	6864	1	1	0	1	1	0	1	1	0
ENSG00000071994	PDCD2	protein_coding	6476	0.221844729	1	-0.117532058	0.349776559	1	-0.090103224	0.75465063	1	-0.030123604
ENSG00000072042	RDH11	protein_coding	5518	0.872483851	1	0.018328298	0.034522521	0.409517616	0.241454733	0.064360685	0.63031303	0.211347715
ENSG00000072062	PRKACA	protein_coding	6144	0.182578668	1	-0.166898561	0.973012364	1	0.004241921	0.200411353	1	-0.160842826
ENSG00000072071	LPHN1	protein_coding	6292	0.295791589	1	-0.195834832	0.031185395	0.383505674	0.403916457	0.01364322	0.25780385	0.462767141
ENSG00000072080	SPP2	protein_coding	1265	0.40596908	1	-0.566207695	0.159654303	0.902028471	0.936984868	0.223998274	1	0.827969604
ENSG00000072110	ACTN1	protein_coding	10626	0.53670101	1	0.065673108	0.199911716	0.951972115	0.136270733	0.127586191	0.843161924	0.162014001
ENSG00000072121	ZFYVE26	protein_coding	15706	0.275229639	1	0.230947382	0.000145372	0.008508117	0.806399683	0.13508439	0.867288639	0.316164691
ENSG00000072133	RPS6KA6	protein_coding	2890	0.090156334	1	2.600206449	0.210310224	0.951972115	1.274766583	0.873860309	1	0.193789563
ENSG00000072134	EPN2	protein_coding	9844	0.946279241	1	-0.008297628	9.66e-07	0.000154189	0.599775426	0.002793507	0.089613161	0.36786249
ENSG00000072135	PTPN18	protein_coding	5774	0.851614057	1	-0.021254801	0.744428172	1	0.037132291	0.527249048	1	-0.072311357
ENSG00000072163	LIMS2	protein_coding	8487	0.001708357	0.121954107	-0.992000784	0.990826573	1	0.00381367	0.961307132	1	0.016279033
ENSG00000072182	ASIC4	protein_coding	5250	0.713968038	1	0.306781252	0.002154215	0.063535884	-4.449114271	0.033997921	0.441903569	-2.468518972
ENSG00000072195	SPEG	protein_coding	17910	0.038844129	0.931629977	-0.412468569	0.368981957	1	0.179343338	0.07715779	0.69385349	-0.354029838
ENSG00000072201	LNX1	protein_coding	5725	0.075385156	1	0.305996321	6.13e-06	0.000688059	0.747997124	0.790454003	1	0.04555279
ENSG00000072210	ALDH3A2	protein_coding	6457	0.062271482	1	-0.312236478	0.231560622	0.951972115	-0.200659856	0.184419753	1	0.222402065
ENSG00000072274	TFRC	protein_coding	7887	0.971708311	1	-0.006646204	0.390624592	1	-0.160931463	0.674972911	1	-0.078593775
ENSG00000072310	SREBF1	protein_coding	8039	0.722884507	1	-0.074542534	0.827717833	1	0.04575376	0.954516698	1	-0.011992354
ENSG00000072315	TRPC5	protein_coding	5839	0.096335828	1	2.604889629	0.111787444	0.743369725	-2.604889629	0.661818944	1	-0.625113304
ENSG00000072364	AFF4	protein_coding	11297	0.366009036	1	0.12541639	1.24e-05	0.001228219	0.607528627	0.003478937	0.10346953	0.40565913
ENSG00000072401	UBE2D1	protein_coding	3486	0.798288032	1	-0.066376048	0.142090231	0.843625144	0.381453974	0.084806781	0.713544634	0.44816222
ENSG00000072415	MPP5	protein_coding	8743	0.803470852	1	0.038097594	0.131872443	0.807355767	0.230622452	0.101025255	0.780512638	0.251172573
ENSG00000072422	RHOBTB1	protein_coding	4841	0.000213024	0.023147993	-0.568440412	0.00041284	0.018824008	0.545515834	0.433479407	1	0.12360293
ENSG00000072444	ASAH2C	protein_coding	2055	0.164553572	1	1.144658148	0.387836775	1	-0.685551238	0.917883236	1	0.075434908
ENSG00000072501	SMC1A	protein_coding	10674	0.399352812	1	-0.113838256	0.698041231	1	-0.05243347	0.883552168	1	0.01979669
ENSG00000072506	HSD17B10	protein_coding	1115	0.97326992	1	0.006893865	0.114827882	0.746866958	0.324582562	0.942361388	1	0.014891047
ENSG00000072518	MARK2	protein_coding	6154	0.099890626	1	0.189981708	0.882922837	1	0.016993658	0.003047221	0.094976951	0.341808333
ENSG00000072571	HMMR	protein_coding	3932	0.331731456	1	-0.236832081	0.067977789	0.599532091	-0.446490452	0.090246269	0.732612405	-0.414378812
ENSG00000072609	CHFR	protein_coding	9214	0.026625028	0.766233145	0.32060778	0.004033813	0.100218921	0.413989517	0.142136795	0.890568208	-0.212608285
ENSG00000072657	TRHDE	protein_coding	6835	0.011539762	0.476535314	-0.577829754	0.216337023	0.951972115	-0.284532337	0.954792984	1	-0.013017653
ENSG00000072682	P4HA2	protein_coding	8502	0.585707052	1	0.089900796	0.003471984	0.090312709	0.481226566	0.881572094	1	0.024618352
ENSG00000072694	FCGR2B	protein_coding	6996	0.960282107	1	0.064549621	0.939580601	1	0.098734214	0.66920927	1	-0.613096724
ENSG00000072736	NFATC3	protein_coding	8806	0.46287518	1	-0.144559041	4.67e-07	8.44e-05	-1.009285894	0.399620779	1	-0.166337462
ENSG00000072756	TRNT1	protein_coding	5518	0.610942839	1	-0.086314571	0.455105109	1	0.12685181	0.314121847	1	-0.171686983
ENSG00000072778	ACADVL	protein_coding	4865	0.517426943	1	0.084309968	0.116118543	0.751201918	0.204682879	0.007486663	0.173310032	0.34864188
ENSG00000072786	STK10	protein_coding	9083	0.0066857	0.336275941	0.440509541	0.09225425	0.700459863	0.272587788	0.006995122	0.166328749	0.437105256
ENSG00000072803	FBXW11	protein_coding	5577	0.989996849	1	-0.00160061	0.744949688	1	-0.041560719	0.501124368	1	0.085948088
ENSG00000072818	ACAP1	protein_coding	7421	0.619850887	1	0.082082746	0.179912786	0.951972115	0.221683348	0.304347188	1	0.17002317
ENSG00000072832	CRMP1	protein_coding	5823	0.047766296	0.980258021	0.880858621	0.04730992	0.487498501	-0.902009751	0.077841071	0.694602653	-0.8031799
ENSG00000072849	DERL2	protein_coding	6386	0.191522403	1	0.199854275	0.012278356	0.212690126	0.382621997	0.03284369	0.43297177	0.326289832
ENSG00000072858	SIDT1	protein_coding	8072	0.746871769	1	-0.251361561	0.02508834	0.334355426	1.547502854	0.148307194	0.910907611	1.065101537
ENSG00000072864	NDE1	protein_coding	8035	0.338976861	1	-0.201232693	0.045971455	0.483615455	-0.421755538	0.609880544	1	-0.107565689
ENSG00000072952	MRVI1	protein_coding	7702	0.938348433	1	0.065296346	0.222669699	0.951972115	0.906779242	0.013005614	0.249901166	-3.771802625
ENSG00000072954	TMEM38A	protein_coding	3005	0.004724093	0.261351935	-0.751949902	0.161875262	0.908335248	0.396002332	0.274237994	1	-0.347081616
ENSG00000072958	AP1M1	protein_coding	3813	0.856639962	1	-0.020122591	0.486022378	1	0.07763768	0.231765708	1	0.133320881
ENSG00000073008	PVR	protein_coding	3519	0.939088653	1	0.011404516	0.004822105	0.112995819	0.421072382	0.014264198	0.264810891	0.366115339
ENSG00000073009	IKBKG	protein_coding	7462	0.55022956	1	0.08233024	0.072128147	0.621472423	-0.250208037	0.452550117	1	-0.104436589
ENSG00000073050	XRCC1	protein_coding	3459	0.007368631	0.356254034	0.369919992	0.830213736	1	-0.029537103	0.159352305	0.950991258	-0.194204298
ENSG00000073060	SCARB1	protein_coding	8240	0.756174217	1	0.048989842	0.335157951	1	0.152076082	0.848547251	1	0.030153823
ENSG00000073067	CYP2W1	protein_coding	2773	0.682629838	1	0.589606553	0.958846052	1	0.070358808	0.925197242	1	0.126815484
ENSG00000073111	MCM2	protein_coding	4899	0.512679143	1	-0.106110591	0.020682215	0.297622923	-0.375869835	0.806422704	1	0.039733136
ENSG00000073146	MOV10L1	protein_coding	6872	0.963739548	1	0.018423266	0.624186371	1	0.198856472	0.723854677	1	-0.151545345
ENSG00000073150	PANX2	protein_coding	3102	0.113952397	1	0.406263091	0.134640855	0.81720274	0.382877327	0.474186221	1	0.183375297
ENSG00000073169	SELO	protein_coding	2363	0.097574957	1	-0.21002873	0.460001608	1	-0.094103899	0.492952219	1	0.087258885
ENSG00000073282	TP63	protein_coding	7454	0.045130175	0.959512084	-3.041402259	0.000619431	0.025660821	4.51569692	0.212924327	1	1.988322479
ENSG00000073331	ALPK1	protein_coding	12325	0.212267476	1	0.266529186	0.000325322	0.015717402	0.763407801	0.756322624	1	0.066214604
ENSG00000073350	LLGL2	protein_coding	7909	0.046509611	0.969517385	1.123363388	0.838346671	1	0.099331507	0.892133177	1	0.067286737
ENSG00000073417	PDE8A	protein_coding	7886	0.715947361	1	0.066979799	0.860247642	1	0.032413482	0.569256908	1	-0.104884756
ENSG00000073464	CLCN4	protein_coding	6750	0.22779209	1	-0.226312115	0.000304548	0.014934569	0.677073965	0.12486798	0.837173508	0.289172391
ENSG00000073536	NLE1	protein_coding	5463	0.093740437	1	-0.220487177	0.16338016	0.91451815	-0.184648345	0.327153211	1	0.129451308
ENSG00000073578	SDHA	protein_coding	8383	0.165765055	1	-0.154522654	0.984153154	1	0.002216891	0.626324334	1	0.054361515
ENSG00000073584	SMARCE1	protein_coding	11023	0.312627776	1	-0.113848522	0.553472876	1	-0.067031819	0.716738635	1	0.041047509
ENSG00000073598	FNDC8	protein_coding	1388	0.765786835	1	-0.39397188	0.122798432	0.774278612	-2.629230492	0.668481102	1	-0.663806655
ENSG00000073605	GSDMB	protein_coding	5917	0.400541647	1	-0.309306474	0.002205994	0.064554735	-1.246874241	0.003125628	0.096804787	-1.211262395
ENSG00000073614	KDM5A	protein_coding	12091	0.198654701	1	0.140514032	0.878540572	1	0.016703092	0.594693853	1	-0.058220903
ENSG00000073670	ADAM11	protein_coding	4770	0.280246389	1	-0.360721332	0.097727385	0.71274616	-0.646967757	0.328523607	1	-0.374144142
ENSG00000073711	PPP2R3A	protein_coding	7839	0.079466782	1	-0.282400522	0.513165091	1	-0.105626608	0.97284043	1	-0.005499608
ENSG00000073712	FERMT2	protein_coding	8510	0.005753237	0.302767656	0.391286251	0.001237905	0.042793747	0.457041001	3.47e-07	9.21e-05	0.723020081
ENSG00000073734	ABCB11	protein_coding	5151	0.750508502	1	-0.33785085	0.088468159	0.695658798	1.576539274	0.799308592	1	-0.303813669
ENSG00000073737	DHRS9	protein_coding	3751	0.001621425	0.117593909	-4.359057019	0.000154285	0.008901821	4.950011556	0.001561572	0.059392411	4.43356715
ENSG00000073754	CD5L	protein_coding	2456	0.041538851	0.949871148	1.868247084	0.695211414	1	-0.288209153	0.300583733	1	0.662603
ENSG00000073756	PTGS2	protein_coding	5269	0.01764607	0.616373442	1.296536013	0.109424891	0.743369725	0.854113841	0.122141407	0.836888987	-0.836751607
ENSG00000073792	IGF2BP2	protein_coding	4735	0.097540817	1	-0.163895008	0.850972741	1	0.018592879	0.472045886	1	0.071185775
ENSG00000073803	MAP3K13	protein_coding	12623	0.820335901	1	-0.028415459	0.007278928	0.150466139	0.335382094	0.05136362	0.568023834	0.24418548
ENSG00000073849	ST6GAL1	protein_coding	9151	0.540548557	1	0.34816186	0.751846955	1	0.173704573	0.073195214	0.671205596	-1.154879763
ENSG00000073861	TBX21	protein_coding	2614	0.235742375	1	1.819027934	0.960316946	1	0.07392651	0.915774319	1	0.16074839
ENSG00000073905	VDAC1P1	pseudogene	848	0.961852984	1	-0.012976305	0.908540666	1	0.03169086	0.865341701	1	0.047315991
ENSG00000073910	FRY	protein_coding	16059	0.416197259	1	-0.462970284	0.014173407	0.233728384	-2.010240687	0.021026483	0.335312633	-1.905264597
ENSG00000073921	PICALM	protein_coding	5833	0.887950628	1	0.016700062	0.223691025	0.951972115	0.144245234	0.395267932	1	0.10082974
ENSG00000073969	NSF	protein_coding	5009	0.387363643	1	-0.094398099	0.068651565	0.603032405	0.199005542	0.590359262	1	0.058988754
ENSG00000074047	GLI2	protein_coding	7341	0.910923898	1	-0.046165985	0.068370649	0.601692953	-0.757462385	0.004549703	0.125037306	-1.189915617
ENSG00000074054	CLASP1	protein_coding	11099	0.816924167	1	0.029005756	0.544121156	1	0.076024513	0.328065445	1	0.1226238
ENSG00000074071	MRPS34	protein_coding	1097	0.404539264	1	-0.100760515	0.77461077	1	-0.034682675	0.232314865	1	0.144631335
ENSG00000074181	NOTCH3	protein_coding	8799	0.414764798	1	0.653769507	0.466625334	1	-0.590647958	0.409514183	1	0.61941257
ENSG00000074201	CLNS1A	protein_coding	4592	0.415177527	1	-0.083506515	0.733017171	1	0.034986979	0.108571951	0.816329922	0.164621859
ENSG00000074211	PPP2R2C	protein_coding	9198	0.049569604	0.99635216	-0.972648712	0.254175755	0.951972115	-0.752328083	0.124288472	0.836888987	-1.096616485
ENSG00000074219	TEAD2	protein_coding	2980	0.570481473	1	-0.144076416	0.003567979	0.091945848	0.739699085	7.35e-05	0.006161928	1.008650407
ENSG00000074266	EED	protein_coding	7016	0.400562115	1	-0.105714184	0.017112763	0.263592022	-0.302045887	0.236703836	1	0.149197073
ENSG00000074276	CDHR2	protein_coding	5348	0.693423283	1	-0.441191749	0.593003819	1	0.601918283	0.308988008	1	1.085843174
ENSG00000074317	SNCB	protein_coding	1979	1	1	0	0.23185314	0.951972115	1.892954444	0.218668845	1	1.979776325
ENSG00000074319	TSG101	protein_coding	3839	0.203837362	1	0.144935962	0.590510957	1	0.061352755	0.911941797	1	-0.012624065
ENSG00000074356	C17orf85	protein_coding	5717	0.929974507	1	0.011790115	0.34960685	1	0.125529539	0.478399681	1	-0.095372969
ENSG00000074370	ATP2A3	protein_coding	6866	0.145411713	1	-1.238902337	0.716562315	1	-0.410133807	0.785579794	1	-0.309610551
ENSG00000074416	MGLL	protein_coding	10056	0.034473392	0.886587458	0.553850915	0.060837747	0.558122605	0.48376904	0.042149654	0.50270903	-0.53523788
ENSG00000074527	NTN4	protein_coding	4166	0.600946557	1	-0.094283498	0.00387983	0.097611978	-0.525915367	0.000110517	0.008338119	-0.708365103
ENSG00000074582	BCS1L	protein_coding	3379	0.561817082	1	-0.070482131	0.437193035	1	-0.094772759	0.433684441	1	0.095419436
ENSG00000074590	NUAK1	protein_coding	7008	0.150343165	1	0.161584312	0.670005567	1	0.047833396	0.802899043	1	-0.028118159
ENSG00000074603	DPP8	protein_coding	10211	0.692399943	1	0.052208565	0.039305956	0.441270336	0.271850013	0.07357782	0.673840765	0.23622442
ENSG00000074621	SLC24A1	protein_coding	9084	0.247579693	1	0.165892958	0.450543471	1	0.107877883	0.431612208	1	-0.1136856
ENSG00000074657	ZNF532	protein_coding	11951	0.744090055	1	-0.047442462	0.253266976	0.951972115	-0.166479306	0.001120877	0.046987545	-0.477339884
ENSG00000074695	LMAN1	protein_coding	6767	0.784657153	1	0.055313502	0.504168875	1	0.135221314	0.343240416	1	-0.19204085
ENSG00000074696	PTPLAD1	protein_coding	4469	0.286625359	1	-0.119523261	0.075386408	0.63683782	0.199562326	0.002300849	0.078390135	0.342353631
ENSG00000074706	IPCEF1	protein_coding	8474	0.454488516	1	-0.570705671	0.330105339	1	0.743894178	0.625636664	1	-0.463908223
ENSG00000074755	ZZEF1	protein_coding	15878	0.63133203	1	0.052531231	0.684056228	1	-0.044582562	0.644507665	1	-0.050586438
ENSG00000074771	NOX3	protein_coding	2042	1	1	0	1	1	0	1	1	0
ENSG00000074800	ENO1	protein_coding	3958	0.664856575	1	-0.055674409	0.190423554	0.951972115	-0.168318137	0.066133717	0.638447042	0.23627404
ENSG00000074803	SLC12A1	protein_coding	12476	1	1	0	1	1	0	0.21765098	1	1.988814489
ENSG00000074842	C19orf10	protein_coding	1678	0.018798104	0.641826729	0.426682484	0.032751032	0.395459807	0.387029035	0.002592786	0.085500168	0.54678877
ENSG00000074855	ANO8	protein_coding	4979	0.834813119	1	0.044779229	0.314153431	1	0.216080161	0.48833844	1	0.148913526
ENSG00000074935	TUBE1	protein_coding	6973	0.267630273	1	0.189586517	0.655072669	1	-0.076425323	0.913719015	1	-0.018550322
ENSG00000074964	ARHGEF10L	protein_coding	7847	0.169749962	1	0.19361765	0.002945048	0.079834744	0.415317236	0.127930956	0.843161924	0.214032913
ENSG00000074966	TXK	protein_coding	3472	0.646428833	1	-0.253650742	0.53963429	1	0.340584057	0.808726893	1	0.139114161
ENSG00000075035	WSCD2	protein_coding	6557	1	1	0	1	1	0	1	1	0
ENSG00000075043	KCNQ2	protein_coding	4029	0.972915214	1	0.052057243	0.185612175	0.951972115	1.742108271	0.498827224	1	0.97704082
ENSG00000075073	TACR2	protein_coding	2871	0.072631948	1	3.16668091	0.769320746	1	-0.465722037	0.891339833	1	0.210822819
ENSG00000075089	ACTR6	protein_coding	3813	0.857541601	1	0.029526566	0.359875458	1	0.150590019	0.850320228	1	0.031106753
ENSG00000075131	TIPIN	protein_coding	2755	0.430175334	1	-0.119203428	0.099869859	0.722496369	-0.251348425	0.241062092	1	-0.179265134
ENSG00000075142	SRI	protein_coding	4237	0.960708326	1	-0.004804979	0.095659316	0.704292583	0.162557986	0.039183652	0.482237612	0.201309241
ENSG00000075151	EIF4G3	protein_coding	8353	0.66348613	1	0.050001154	0.222799421	0.951972115	0.140110666	0.271212278	1	-0.126587703
ENSG00000075188	NUP37	protein_coding	2406	0.20635717	1	-0.170276694	0.001689551	0.053207472	-0.426469818	0.697554084	1	-0.052563285
ENSG00000075218	GTSE1	protein_coding	4242	0.329114389	1	-0.208767379	0.009698995	0.182229991	-0.555819801	0.266310052	1	-0.238167285
ENSG00000075234	TTC38	protein_coding	3578	0.804523445	1	-0.030282096	0.223816536	0.951972115	0.148990955	0.238363195	1	0.144805176
ENSG00000075239	ACAT1	protein_coding	5584	0.088193571	1	-0.2012967	0.584582752	1	-0.064647507	0.603562665	1	0.061407594
ENSG00000075240	GRAMD4	protein_coding	4886	0.883394116	1	-0.041887077	0.215470276	0.951972115	0.353458299	0.463197262	1	0.209848765
ENSG00000075275	CELSR1	protein_coding	12817	0.956490771	1	0.010033253	0.302994067	1	0.18947208	0.034337538	0.444774487	-0.390867968
ENSG00000075290	WNT8B	protein_coding	2112	0.986436719	1	0.021547422	0.142245632	0.844154253	-2.544280381	0.728391125	1	-0.55466799
ENSG00000075292	ZNF638	protein_coding	14127	0.793080854	1	0.030127423	0.201512045	0.951972115	-0.14689925	0.109168126	0.819076086	-0.18440736
ENSG00000075303	SLC25A40	protein_coding	5081	0.808497168	1	-0.078388172	0.127822801	0.792780248	-0.494346605	0.534239432	1	-0.201296935
ENSG00000075336	TIMM21	protein_coding	3640	0.019824217	0.664392987	-0.306338661	0.091743479	0.700459863	-0.224973021	0.402096577	1	-0.111805715
ENSG00000075340	ADD2	protein_coding	12673	0.094801595	1	-0.203397917	0.008971616	0.172802666	-0.31998948	0.564114	1	0.070401377
ENSG00000075388	FGF4	protein_coding	1220	1	1	0	1	1	0	1	1	0
ENSG00000075391	RASAL2	protein_coding	11818	0.924150091	1	-0.014933778	0.036909401	0.424928575	0.327526297	0.02954834	0.408233813	0.341694304
ENSG00000075399	VPS9D1	protein_coding	3428	0.355147018	1	0.155260307	0.001421252	0.046927345	0.535725359	0.209878203	1	0.210514981
ENSG00000075407	ZNF37A	protein_coding	9626	0.135286824	1	-0.194889085	0.033470801	0.400699415	0.277681235	0.658663282	1	0.057794341
ENSG00000075413	MARK3	protein_coding	8891	0.503270656	1	-0.067394228	0.794585505	1	-0.026239035	0.210057721	1	0.126317598
ENSG00000075415	SLC25A3	protein_coding	4685	0.504553526	1	-0.074076112	0.063424416	0.572861921	-0.206207588	0.214560932	1	-0.137855184
ENSG00000075426	FOSL2	protein_coding	7157	0.423380827	1	0.113395632	0.004865465	0.113653059	-0.399757084	0.195397381	1	-0.183551843
ENSG00000075429	CACNG5	protein_coding	1632	1	1	0	1	1	0	0.218668845	1	1.979776325
ENSG00000075461	CACNG4	protein_coding	3380	0.235742375	1	1.819027934	0.257057925	0.951972115	-1.819027934	0.271419473	1	-1.819027934
ENSG00000075539	FRYL	protein_coding	18170	0.444184487	1	-0.125036541	0.36491816	1	-0.148233125	0.445429109	1	0.124780424
ENSG00000075568	TMEM131	protein_coding	12991	0.40577531	1	0.085152044	0.035064504	0.414479749	0.215853204	0.25311998	1	-0.117207996
ENSG00000075618	FSCN1	protein_coding	3707	0.781129576	1	-0.031829015	0.88501397	1	0.016571544	0.786457719	1	0.031049544
ENSG00000075624	ACTB	protein_coding	3256	0.644451045	1	0.053009952	0.629651789	1	0.055391979	0.007257048	0.17007989	0.30868247
ENSG00000075643	MOCOS	protein_coding	6281	0.636618538	1	-0.077728961	0.896957753	1	-0.021348489	0.403074969	1	0.137807764
ENSG00000075673	ATP12A	protein_coding	3732	0.110274513	1	-0.794773355	0.000300445	0.014761904	1.627983347	0.62862261	1	-0.299661672
ENSG00000075702	WDR62	protein_coding	9775	0.02201115	0.687735028	-0.336101585	2.3e-05	0.002046438	-0.627166436	0.18164923	1	-0.19676734
ENSG00000075711	DLG1	protein_coding	11001	0.117948109	1	-0.22837545	0.233856474	0.951972115	-0.174089736	0.273516051	1	-0.160168469
ENSG00000075785	RAB7A	protein_coding	2717	0.537339081	1	0.102953209	0.074252163	0.630757066	0.298137987	0.587585375	1	0.090520378
ENSG00000075790	BCAP29	protein_coding	8409	0.711719903	1	0.057054494	0.060758848	0.557890243	0.289580405	0.027811151	0.392754637	0.339896029
ENSG00000075826	SEC31B	protein_coding	8360	0.415680767	1	-0.162609496	0.525306808	1	0.127149041	7.5e-05	0.00624743	-0.809465456
ENSG00000075856	SART3	protein_coding	7270	0.705543624	1	-0.044792793	0.0441663	0.471479877	-0.239175426	0.199588865	1	-0.152421575
ENSG00000075884	ARHGAP15	protein_coding	7743	0.520844811	1	-0.602914362	0.92492755	1	0.098532328	0.054376795	0.580011671	-3.103587857
ENSG00000075886	TUBA3D	protein_coding	1598	0.359303384	1	-0.216506776	0.464138978	1	-0.184118109	0.017438049	0.298174712	-0.642701591
ENSG00000075891	PAX2	protein_coding	6243	0.038573447	0.929205176	3.10599813	0.717553331	1	-0.412446136	0.05509325	0.583237382	-3.10599813
ENSG00000075914	EXOSC7	protein_coding	4442	0.644011439	1	-0.063049456	0.64327033	1	0.063310978	0.349781284	1	0.127942596
ENSG00000075945	KIFAP3	protein_coding	5014	0.076069267	1	0.215038628	0.896959826	1	-0.015686269	0.278589055	1	-0.131782672
ENSG00000075975	MKRN2	protein_coding	2848	0.960411322	1	0.005349347	0.520325015	1	-0.06953618	0.181632555	1	-0.145053263
ENSG00000076003	MCM6	protein_coding	4118	0.402272283	1	-0.163692778	0.358211572	1	-0.179711225	0.636653755	1	0.092350146
ENSG00000076043	REXO2	protein_coding	3699	0.205571952	1	-0.162272617	0.180256546	0.951972115	0.171896628	0.024671546	0.36834937	0.288353962
ENSG00000076053	RBM7	protein_coding	7885	0.884553486	1	-0.025109795	0.134591913	0.81702839	0.258684862	0.562691619	1	0.100348406
ENSG00000076067	RBMS2	protein_coding	3570	0.023217524	0.711464032	-0.357727973	0.000107214	0.006748435	-0.618904674	0.092612001	0.74366425	-0.267224182
ENSG00000076108	BAZ2A	protein_coding	10918	0.330579215	1	0.155958482	0.784646267	1	-0.043796672	0.228342673	1	0.193104001
ENSG00000076201	PTPN23	protein_coding	5981	0.73779906	1	0.037055846	0.836271895	1	0.022886054	0.065932207	0.637546535	0.203664571
ENSG00000076242	MLH1	protein_coding	3748	0.335957797	1	-0.101283139	0.024757079	0.331397212	-0.237800456	0.605879857	1	0.054506176
ENSG00000076248	UNG	protein_coding	2567	0.327653857	1	-0.255888337	0.000696676	0.027953522	-0.895007519	0.87689868	1	-0.040504281
ENSG00000076258	FMO4	protein_coding	2517	0.468976488	1	-0.503405309	0.711295023	1	0.271471738	0.226521248	1	-1.10371037
ENSG00000076321	KLHL20	protein_coding	4254	0.960424058	1	-0.006531212	0.031363696	0.384954908	-0.285731482	0.307479303	1	0.134665424
ENSG00000076344	RGS11	protein_coding	4798	0.001253556	0.097344714	2.333962026	0.443880041	1	-0.417544897	0.035045806	0.44970282	-1.389982113
ENSG00000076351	SLC46A1	protein_coding	7951	0.204029045	1	-0.693355951	0.937465894	1	0.047090376	0.547245972	1	-0.382769447
ENSG00000076356	PLXNA2	protein_coding	13781	0.803877384	1	-0.047213123	0.415911722	1	0.154771928	0.016005083	0.28436263	-0.461765726
ENSG00000076382	SPAG5	protein_coding	5467	0.184628495	1	-0.215260327	0.000282289	0.014054209	-0.592269701	0.159761754	0.952452882	-0.228491896
ENSG00000076513	ANKRD13A	protein_coding	7350	0.047510694	0.978954559	-0.230905444	0.14837254	0.86463522	0.168654643	8.14e-09	4.14e-06	0.673499979
ENSG00000076554	TPD52	protein_coding	8341	0.172336583	1	-0.303055778	0.218705745	0.951972115	0.273545957	0.313689597	1	0.224430214
ENSG00000076555	ACACB	protein_coding	14159	0.185291874	1	0.219655567	6.86e-10	3.36e-07	-1.051469632	1.63e-09	1e-06	-1.03028648
ENSG00000076604	TRAF4	protein_coding	4594	0.605374335	1	0.060527728	0.263102572	0.960531046	-0.13142547	0.000723253	0.034222293	0.396021458
ENSG00000076641	PAG1	protein_coding	11023	0.007624596	0.363406748	-0.373932561	7.9e-06	0.000848326	0.62654161	0.005986134	0.150400123	0.386802535
ENSG00000076650	GPATCH1	protein_coding	4488	0.397722647	1	-0.138923261	0.296733587	1	-0.173006356	0.713418252	1	0.060712709
ENSG00000076662	ICAM3	protein_coding	2950	0.444374313	1	0.134687025	0.073312579	0.6251942	-0.320053884	0.978724937	1	0.004722836
ENSG00000076685	NT5C2	protein_coding	7320	0.756679103	1	-0.039001568	0.000125492	0.007581565	0.48295616	0.002279214	0.077986852	0.384449357
ENSG00000076706	MCAM	protein_coding	7420	0.536416384	1	-0.105507143	0.433604667	1	0.133663161	0.000220439	0.013829462	-0.633926834
ENSG00000076716	GPC4	protein_coding	5057	1	1	0	0.093393466	0.700459863	2.694075579	1	1	0
ENSG00000076770	MBNL3	protein_coding	12199	0.477871406	1	-0.287597256	0.277502384	0.987400498	-0.442958631	0.155417809	0.936994873	-0.581486836
ENSG00000076826	CAMSAP3	protein_coding	4845	0.435581919	1	0.730404427	0.903174769	1	0.103179503	0.801794454	1	0.213587417
ENSG00000076864	RAP1GAP	protein_coding	5650	0.179142029	1	0.771900601	0.772369852	1	-0.158408108	0.7505367	1	-0.177277344
ENSG00000076924	XAB2	protein_coding	4673	0.896648592	1	0.014460416	0.287786276	1	-0.118612838	0.667276091	1	0.047944644
ENSG00000076928	ARHGEF1	protein_coding	8630	0.362238802	1	0.09815145	0.365778701	1	0.097421139	0.008936985	0.195090975	0.281761099
ENSG00000076944	STXBP2	protein_coding	5301	0.392926273	1	0.331066604	0.994095592	1	-0.002876028	0.254779439	1	-0.457637201
ENSG00000076984	MAP2K7	protein_coding	5145	0.511472999	1	0.078302688	0.415201735	1	0.097169272	0.00289541	0.091822102	0.35521616
ENSG00000077009	NMRK2	protein_coding	1141	1	1	0	1	1	0	1	1	0
ENSG00000077044	DGKD	protein_coding	9441	0.628484335	1	-0.076338815	0.000902086	0.033929195	0.524739498	1.53e-06	0.000304016	0.761956217
ENSG00000077063	CTTNBP2	protein_coding	7035	0.226373555	1	-0.243109573	0.83336824	1	0.042852865	0.712788728	1	0.075228724
ENSG00000077080	ACTL6B	protein_coding	2389	1	1	0	0.093254189	0.700459863	2.695731221	1	1	0
ENSG00000077092	RARB	protein_coding	3697	0.010063392	0.43546534	3.76706226	0.593935362	1	-0.54551275	0.151948883	0.925102689	-1.778328917
ENSG00000077097	TOP2B	protein_coding	5965	0.615213565	1	-0.075080831	0.707630402	1	-0.056046393	0.868877295	1	-0.02467397
ENSG00000077147	TM9SF3	protein_coding	7095	0.971339183	1	-0.006048239	0.914133531	1	0.018153415	0.549482515	1	0.100782013
ENSG00000077152	UBE2T	protein_coding	1065	0.237598652	1	-0.218441471	0.000169406	0.009504184	-0.702908644	0.484404282	1	-0.129705856
ENSG00000077157	PPP1R12B	protein_coding	18537	0.652443907	1	-0.070951854	0.658137634	1	0.069893911	0.183598075	1	-0.2116676
ENSG00000077232	DNAJC10	protein_coding	21586	0.00987509	0.429519198	0.328287439	0.00266238	0.074628185	0.382046109	0.48155664	1	0.08943857
ENSG00000077235	GTF3C1	protein_coding	11562	0.650725092	1	-0.055056015	0.734597631	1	0.041246128	0.371200707	1	0.108822395
ENSG00000077238	IL4R	protein_coding	6091	0.006632003	0.334570262	0.410440518	0.003653305	0.093651971	0.43886074	3.3e-05	0.003297036	0.62801926
ENSG00000077254	USP33	protein_coding	6918	0.822211569	1	-0.042205718	0.000403019	0.018436073	-0.66872379	0.775632276	1	0.053561482
ENSG00000077264	PAK3	protein_coding	10312	0.046980595	0.972997598	-3.049606217	0.089021584	0.697150705	2.69704859	0.214620494	1	1.988518636
ENSG00000077274	CAPN6	protein_coding	3568	1	1	0	1	1	0	1	1	0
ENSG00000077279	DCX	protein_coding	10139	1	1	0	0.23079218	0.951972115	1.902070917	1	1	0
ENSG00000077312	SNRPA	protein_coding	2361	0.775125992	1	-0.030285276	0.003015859	0.081338779	-0.315680223	0.291246936	1	-0.11217044
ENSG00000077327	SPAG6	protein_coding	4006	0.391599754	1	-1.18983875	0.560393133	1	0.848842725	0.518029428	1	0.949050169
ENSG00000077348	EXOSC5	protein_coding	1488	0.916631563	1	0.013781594	0.912226086	1	-0.014548319	0.093955985	0.748948929	0.220788275
ENSG00000077380	DYNC1I2	protein_coding	4695	0.689695063	1	0.046038998	0.162197319	0.909748899	0.161177925	0.070863022	0.662800329	0.208398524
ENSG00000077420	APBB1IP	protein_coding	3981	0.477004448	1	1.328034953	0.475410547	1	-1.357967106	0.953924958	1	0.10084461
ENSG00000077454	LRCH4	protein_coding	8954	0.763925759	1	-0.043621188	0.046592592	0.487498501	0.28914825	0.418976017	1	-0.117694733
ENSG00000077458	FAM76B	protein_coding	6042	0.713765031	1	-0.082135405	0.371232981	1	-0.201191127	0.766802636	1	-0.066699558
ENSG00000077463	SIRT6	protein_coding	2787	0.464824615	1	0.127726811	0.95729565	1	-0.009359688	0.036278896	0.458261676	0.365914474
ENSG00000077498	TYR	protein_coding	3016	0.233983014	1	1.834116319	0.255221227	0.951972115	-1.834116319	0.269537127	1	-1.834116319
ENSG00000077514	POLD3	protein_coding	5508	0.690049121	1	-0.066424265	0.004353065	0.10567676	-0.47812343	0.824335877	1	0.037038363
ENSG00000077522	ACTN2	protein_coding	5419	0.684030792	1	0.359855778	0.476678892	1	0.560225874	0.923566071	1	-0.085760253
ENSG00000077549	CAPZB	protein_coding	3476	0.789935099	1	0.031962992	0.87900977	1	-0.018269627	0.630509246	1	-0.057751216
ENSG00000077585	GPR137B	protein_coding	2279	0.115496112	1	0.382448587	5.76e-07	0.000100435	1.211881228	0.123610689	0.836888987	0.372141958
ENSG00000077616	NAALAD2	protein_coding	7254	0.497746217	1	-0.212860791	0.824748056	1	0.071127314	0.532743311	1	-0.206759701
ENSG00000077684	JADE1	protein_coding	9110	0.102422641	1	-0.393931758	0.354104437	1	-0.223670687	0.964937228	1	0.010601763
ENSG00000077713	SLC25A43	protein_coding	3115	0.431589043	1	0.098313646	0.058812216	0.546952747	0.235757004	0.419696742	1	0.100999139
ENSG00000077721	UBE2A	protein_coding	3251	0.801662828	1	0.029308581	0.973517569	1	0.003876868	0.336840238	1	0.112192133
ENSG00000077782	FGFR1	protein_coding	12698	0.000970536	0.079949352	-0.475253259	0.004979077	0.115628261	-0.409286953	0.665360884	1	0.062647728
ENSG00000077800	FKBP6	protein_coding	2457	0.474338119	1	-1.13164811	0.983410444	1	0.023704932	0.283792975	1	-1.881850221
ENSG00000077809	GTF2I	protein_coding	10442	0.470533998	1	-0.121409427	0.849036225	1	0.032051011	0.317009879	1	0.168513731
ENSG00000077935	SMC1B	protein_coding	4253	0.504823335	1	-0.161792328	0.000814962	0.031538623	-0.853478853	0.042823654	0.507893798	-0.508879837
ENSG00000077942	FBLN1	protein_coding	7136	0.806015277	1	-0.080414016	0.895172449	1	-0.044757857	0.527655219	1	-0.22165809
ENSG00000077943	ITGA8	protein_coding	7528	0.043741641	0.959512084	3.106756928	0.053710048	0.522710486	-3.106756928	0.061078715	0.61239692	-3.106756928
ENSG00000077984	CST7	protein_coding	930	0.145396443	1	-1.238951408	0.924938479	1	0.098516106	0.350022159	1	0.881809924
ENSG00000078018	MAP2	protein_coding	11559	0.65304991	1	0.117048292	0.658741668	1	0.11476782	3.42e-06	0.000572055	-1.317898407
ENSG00000078043	PIAS2	protein_coding	9236	0.248872754	1	-0.151687126	0.49003389	1	0.091203463	0.927434317	1	-0.012094721
ENSG00000078053	AMPH	protein_coding	5636	0.823712793	1	0.085090229	0.525988185	1	-0.254141049	0.024490384	0.366848781	-1.029122173
ENSG00000078061	ARAF	protein_coding	3497	0.998712573	1	0.000203497	0.158721255	0.898949868	0.177771793	0.003855919	0.111050814	0.364683313
ENSG00000078070	MCCC1	protein_coding	4321	0.083645495	1	-0.225707233	8.44e-08	2.09e-05	0.699486354	0.744416925	1	0.042761145
ENSG00000078081	LAMP3	protein_coding	3816	0.214659351	1	-0.685223031	0.003830279	0.096824409	1.510892442	0.002183867	0.075486336	1.604108047
ENSG00000078098	FAP	protein_coding	7003	0.762458293	1	0.256809757	0.004653634	0.110364782	2.008851654	0.000597786	0.029462249	2.410543717
ENSG00000078114	NEBL	protein_coding	13718	0.120190349	1	-1.561691202	0.138428507	0.832047578	1.510333149	0.595412064	1	-0.665072288
ENSG00000078124	ACER3	protein_coding	8442	0.291512296	1	-0.187303566	0.282505992	0.999118803	0.191032865	0.418177733	1	0.14407245
ENSG00000078140	UBE2K	protein_coding	5245	0.480106782	1	-0.102527153	0.189825259	0.951972115	0.190442897	0.325839878	1	0.142761393
ENSG00000078142	PIK3C3	protein_coding	15176	0.210445049	1	0.178357576	0.001403081	0.046557582	0.453986649	0.099525283	0.774657312	0.234414413
ENSG00000078177	N4BP2	protein_coding	9835	0.000416223	0.040218244	0.582627232	0.022440318	0.311382026	0.373587809	0.72494257	1	-0.057770719
ENSG00000078237	C12orf5	protein_coding	1602	0.430890821	1	-0.105936637	0.03759759	0.429666495	0.27978057	0.00718515	0.168954499	0.362061039
ENSG00000078246	TULP3	protein_coding	3181	0.065883484	1	0.202222949	0.001369904	0.045790735	-0.353422617	0.460281557	1	-0.081301197
ENSG00000078269	SYNJ2	protein_coding	9985	0.831984474	1	0.046192624	0.39528014	1	-0.185181451	0.829908012	1	-0.046780116
ENSG00000078295	ADCY2	protein_coding	17784	0.390818258	1	0.806518837	0.104869932	0.740352767	1.248080636	0.987419595	1	0.014337028
ENSG00000078304	PPP2R5C	protein_coding	14289	0.404587233	1	-0.124645081	0.601568754	1	0.078122105	0.936613794	1	-0.011905137
ENSG00000078319	PMS2P1	pseudogene	1114	0.381747627	1	-0.130555652	0.011393221	0.202141582	0.377090018	0.000462277	0.024591843	0.522110631
ENSG00000078328	RBFOX1	protein_coding	8213	0.026770451	0.767865777	3.458023254	0.254816129	0.951972115	-1.540826547	0.278443387	1	-1.485939448
ENSG00000078369	GNB1	protein_coding	6351	0.184327421	1	0.131576344	0.202113003	0.951972115	0.126402217	0.171660121	0.997882194	0.135479769
ENSG00000078399	HOXA9	protein_coding	2550	0.964155009	1	0.006430575	0.898898002	1	-0.018214737	0.222273491	1	-0.175597917
ENSG00000078401	EDN1	protein_coding	2033	0.349134143	1	0.670190766	0.172215481	0.94633804	-0.997564505	0.319308613	1	-0.723712453
ENSG00000078403	MLLT10	protein_coding	6844	0.801493732	1	0.02909963	0.189722902	0.951972115	0.151785827	0.857026828	1	0.020907704
ENSG00000078487	ZCWPW1	protein_coding	3318	0.622340362	1	-0.084871306	8.15e-08	2.05e-05	-1.01060952	1.22e-08	5.66e-06	-1.092597448
ENSG00000078549	ADCYAP1R1	protein_coding	6828	0.514011747	1	-0.289504758	0.638720031	1	-0.221512956	0.345235134	1	-0.462210295
ENSG00000078579	FGF20	protein_coding	1688	0.338651786	1	-1.22324931	0.254143833	0.951972115	-1.819871973	0.481288467	1	0.967297289
ENSG00000078589	P2RY10	protein_coding	1803	1	1	0	1	1	0	1	1	0
ENSG00000078596	ITM2A	protein_coding	2051	1	1	0	1	1	0	1	1	0
ENSG00000078618	NRD1	protein_coding	6619	0.783636075	1	-0.027179915	0.761288049	1	-0.030086446	0.383833398	1	-0.086291344
ENSG00000078668	VDAC3	protein_coding	3144	0.117765038	1	-0.160444803	0.091927819	0.700459863	-0.173428829	0.417778892	1	0.083286592
ENSG00000078674	PCM1	protein_coding	12470	0.193388686	1	-0.14600723	0.21050715	0.951972115	-0.140800143	0.53110852	1	-0.070429244
ENSG00000078687	TNRC6C	protein_coding	11058	0.680019236	1	-0.050250413	0.25144911	0.951972115	-0.140590486	0.041493742	0.498245706	0.248849434
ENSG00000078699	CBFA2T2	protein_coding	9457	0.463049465	1	0.110492183	0.465696943	1	-0.109987873	0.032472371	0.430242025	-0.323654062
ENSG00000078725	BRINP1	protein_coding	3905	0.051270202	1	-0.739306614	0.007149205	0.148625497	1.018026669	0.226991021	1	-0.493466043
ENSG00000078747	ITCH	protein_coding	6664	0.563979423	1	0.082358353	0.992799563	1	0.001288577	0.598099705	1	0.075287236
ENSG00000078795	PKD2L2	protein_coding	4654	0.101316818	1	-0.72260626	0.97309534	1	0.017215739	0.439144914	1	-0.436064173
ENSG00000078804	TP53INP2	protein_coding	4228	0.654233155	1	0.083579329	4.41e-10	2.32e-07	1.170457927	0.082046565	0.712655757	0.324436795
ENSG00000078808	SDF4	protein_coding	4709	0.430235469	1	0.131558177	0.015637199	0.248311703	0.40353177	0.051927791	0.571963878	0.3243921
ENSG00000078814	MYH7B	protein_coding	7929	0.027626435	0.780465164	0.996942645	0.356488774	1	-0.389386271	0.175667561	1	-0.607702617
ENSG00000078898	BPIFB2	protein_coding	1898	1	1	0	1	1	0	1	1	0
ENSG00000078900	TP73	protein_coding	6763	0.565167256	1	-0.648236742	0.58277677	1	0.630063819	0.573836109	1	-0.739555046
ENSG00000078902	TOLLIP	protein_coding	5983	0.344898075	1	0.161214415	0.662013689	1	0.074575462	0.324477908	1	0.168160769
ENSG00000078967	UBE2D4	protein_coding	4713	0.940285047	1	0.015870987	0.75062121	1	0.067741432	0.608369726	1	0.109722901
ENSG00000079101	CLUL1	protein_coding	3846	1	1	0	1	1	0	1	1	0
ENSG00000079102	RUNX1T1	protein_coding	13527	0.242860472	1	1.864439321	0.585787074	1	0.834778905	0.277612365	1	-1.864439321
ENSG00000079112	CDH17	protein_coding	3901	0.329469072	1	-1.220976712	0.516363243	1	0.873039837	0.471896346	1	0.973575025
ENSG00000079134	THOC1	protein_coding	8099	0.551504566	1	-0.08841697	0.163138642	0.913648137	-0.207842998	0.916150548	1	0.015670279
ENSG00000079150	FKBP7	protein_coding	3080	0.013051645	0.512069995	-0.419816906	0.021420429	0.304938221	0.391261486	0.193926686	1	0.223023264
ENSG00000079156	OSBPL6	protein_coding	8028	0.584733268	1	-0.073081413	0.31641927	1	-0.134686001	0.112910832	0.836123162	0.212446962
ENSG00000079215	SLC1A3	protein_coding	6265	0.950735146	1	0.012392427	0.384796381	1	-0.174794335	0.617077061	1	0.100408916
ENSG00000079246	XRCC5	protein_coding	5463	0.210341009	1	-0.126637563	0.643876569	1	-0.046745561	0.396804329	1	0.08568533
ENSG00000079257	LXN	protein_coding	1504	0.077812736	1	2.001616303	0.330111642	1	0.743883978	0.066832873	0.642275413	1.300546782
ENSG00000079263	SP140	protein_coding	5829	0.335473983	1	0.242136931	1.86e-08	5.95e-06	1.426159534	0.000154848	0.010811694	0.95236149
ENSG00000079277	MKNK1	protein_coding	8060	0.530013384	1	-0.079549159	0.843511897	1	0.025093903	0.353452364	1	-0.118541662
ENSG00000079308	TNS1	protein_coding	15595	0.24363686	1	0.196174275	0.090012525	0.700459863	0.284471378	0.510215861	1	-0.111026069
ENSG00000079313	REXO1	protein_coding	5186	0.908677927	1	0.017528271	0.55128249	1	0.091081176	0.145601063	0.900314518	0.222538899
ENSG00000079332	SAR1A	protein_coding	6914	0.816265358	1	0.026913105	0.769510821	1	-0.033959174	0.901200084	1	0.014391914
ENSG00000079335	CDC14A	protein_coding	5729	0.354954616	1	0.195120288	0.247543103	0.951972115	-0.245485354	0.305127787	1	-0.218370811
ENSG00000079385	CEACAM1	protein_coding	5524	0.269877273	1	1.091951544	0.692014962	1	-0.373694846	0.271929912	1	-1.146176794
ENSG00000079387	SENP1	protein_coding	6366	0.970393971	1	0.007576013	0.073289737	0.625166855	-0.366739862	0.247291204	1	-0.23671026
ENSG00000079393	DUSP13	protein_coding	2349	0.061883884	1	1.213424619	0.266558603	0.967600738	-0.689672274	0.617587561	1	-0.298253903
ENSG00000079432	CIC	protein_coding	9494	0.743266453	1	0.035567384	0.010722949	0.193389961	-0.277812823	0.053501243	0.580011671	0.209796771
ENSG00000079435	LIPE	protein_coding	5206	0.944834865	1	0.06410951	0.913372042	1	0.101364173	0.026321558	0.380797965	-3.476055738
ENSG00000079459	FDFT1	protein_coding	5202	0.715163578	1	0.050705564	0.451703066	1	-0.104600644	0.000928621	0.041035243	-0.461428089
ENSG00000079462	PAFAH1B3	protein_coding	1419	0.301211767	1	-0.124641237	0.142966303	0.84669506	-0.178043857	0.423536527	1	-0.097339339
ENSG00000079482	OPHN1	protein_coding	8224	0.23186797	1	-0.194065067	0.108690057	0.743369725	-0.263042316	0.272724314	1	-0.179914649
ENSG00000079557	AFM	protein_coding	2217	0.236609419	1	1.811680847	0.257962512	0.951972115	-1.811680847	0.272346163	1	-1.811680847
ENSG00000079616	KIF22	protein_coding	4312	0.27737415	1	-0.182751729	0.001052321	0.037836631	-0.554362437	0.100025002	0.776503817	-0.277502726
ENSG00000079689	SCGN	protein_coding	1447	0.249521416	1	-1.766791354	0.089541087	0.699338625	2.690982926	1	1	0
ENSG00000079691	LRRC16A	protein_coding	6881	0.613966275	1	0.058022895	0.125132628	0.782180265	0.176164629	0.179596776	1	-0.156089986
ENSG00000079739	PGM1	protein_coding	4090	0.521747619	1	0.08611008	0.000224533	0.011767561	0.49623329	0.646881256	1	0.061613089
ENSG00000079785	DDX1	protein_coding	3817	0.335342874	1	-0.108541298	0.190909869	0.951972115	-0.147504815	0.238093233	1	0.13300083
ENSG00000079805	DNM2	protein_coding	13443	0.826788094	1	0.022479865	0.819645821	1	-0.023436144	0.615958224	1	-0.051586889
ENSG00000079819	EPB41L2	protein_coding	10247	0.030757516	0.833069487	0.285965971	0.486502373	1	0.092007819	0.02638906	0.381297068	0.293749541
ENSG00000079841	RIMS1	protein_coding	12800	0.970235177	1	0.057742334	0.953948267	1	0.090376745	0.271419473	1	-1.819027934
ENSG00000079931	MOXD1	protein_coding	5293	0.974988903	1	0.012902749	0.312167298	1	0.402270969	0.016792492	0.291724356	-1.269820354
ENSG00000079950	STX7	protein_coding	16387	0.510640743	1	0.10348465	0.355128528	1	0.145374229	0.130247269	0.848987141	0.23798911
ENSG00000079974	RABL2B	protein_coding	5870	0.788083679	1	0.030722794	0.192873029	0.951972115	-0.149610688	0.044482234	0.519914681	-0.231920023
ENSG00000079999	KEAP1	protein_coding	3761	0.631742827	1	0.056988098	0.3472392	1	0.111778608	0.000423812	0.022987295	0.419299901
ENSG00000080007	DDX43	protein_coding	2807	0.236609419	1	1.811680847	0.953925321	1	0.09039007	0.272346163	1	-1.811680847
ENSG00000080031	PTPRH	protein_coding	4344	0.661070547	1	0.090767572	0.00898073	0.172925889	0.532130568	0.333221488	1	-0.204496314
ENSG00000080166	DCT	protein_coding	7047	0.33026483	1	-0.213651727	0.224504999	0.951972115	0.26671074	0.617964822	1	-0.109720553
ENSG00000080189	SLC35C2	protein_coding	4106	0.024154728	0.727618756	0.309996554	0.307801738	1	0.139979611	0.16776007	0.983108593	0.189419581
ENSG00000080200	CRYBG3	protein_coding	5003	0.768734202	1	-0.03941292	0.001683794	0.053113494	0.420521901	0.00857233	0.189917664	0.352608432
ENSG00000080224	EPHA6	protein_coding	6303	0.439638243	1	0.888446452	0.124609681	0.78053136	-2.053483372	0.142091722	0.890539121	-1.984993972
ENSG00000080293	SCTR	protein_coding	2900	0.534300743	1	0.831270289	0.126829598	0.789387082	1.521406035	0.117291887	0.836888987	-2.601020986
ENSG00000080298	RFX3	protein_coding	11037	0.722319678	1	0.095086163	0.629532153	1	-0.129233667	0.00013978	0.010000866	-1.039392844
ENSG00000080345	RIF1	protein_coding	18166	0.955442355	1	-0.0154306	0.217634242	0.951972115	-0.34098209	0.544280839	1	-0.167552057
ENSG00000080371	RAB21	protein_coding	6670	0.621839679	1	-0.068177287	0.628872917	1	0.066862906	0.463147785	1	0.101563553
ENSG00000080493	SLC4A4	protein_coding	8361	0.060634205	1	-1.347132377	0.076552406	0.643260436	1.307645338	0.357546051	1	-0.974206505
ENSG00000080503	SMARCA2	protein_coding	7132	0.477433667	1	0.084100621	0.968129539	1	-0.004732753	0.032236368	0.427827265	0.253536822
ENSG00000080511	RDH8	protein_coding	2001	0.041086447	0.947577566	3.095067552	0.071509042	0.618679518	1.598727378	0.144865796	0.898822886	1.355359856
ENSG00000080546	SESN1	protein_coding	5121	0.001062891	0.086206939	-0.496952783	0.751465832	1	0.048334102	0.975621053	1	-0.004676149
ENSG00000080561	MID2	protein_coding	3097	0.003412409	0.211992179	0.460443325	2.46e-05	0.002147404	0.644179651	6.74e-07	0.000159611	0.759564984
ENSG00000080572	PIH1D3	protein_coding	1931	1	1	0	1	1	0	1	1	0
ENSG00000080573	COL5A3	protein_coding	6750	0.956994481	1	0.067509672	0.224752103	0.951972115	1.279820097	0.11871062	0.836888987	-2.60208194
ENSG00000080603	SRCAP	protein_coding	12746	0.847208285	1	0.025070498	0.737448097	1	-0.043632313	0.568599906	1	0.074205273
ENSG00000080608	KIAA0020	protein_coding	2707	0.951488555	1	0.00620769	0.017958354	0.272270032	-0.242193759	0.981696792	1	-0.002344858
ENSG00000080618	CPB2	protein_coding	1767	0.378062542	1	-0.43634225	0.172796726	0.948304501	0.669980892	0.492400268	1	0.356351774
ENSG00000080644	CHRNA3	protein_coding	4765	0.693417601	1	-0.441201714	0.120386982	0.765139868	1.52131613	0.308980088	1	1.085862921
ENSG00000080709	KCNN2	protein_coding	3995	0.382610512	1	0.93291592	0.915403789	1	0.100296686	0.227063646	1	-1.488181289
ENSG00000080802	CNOT4	protein_coding	6999	0.27671766	1	0.135762427	0.14888598	0.865335207	-0.180640458	0.075708235	0.686245311	0.221535738
ENSG00000080815	PSEN1	protein_coding	9947	0.0054445	0.2919579	0.458535197	0.031900864	0.388403693	0.352991568	0.003410657	0.102010517	0.482214
ENSG00000080819	CPOX	protein_coding	3666	0.563409992	1	-0.076242688	0.512896861	1	0.086494766	0.202218395	1	0.168697074
ENSG00000080822	CLDND1	protein_coding	5217	0.967107765	1	0.00553127	0.000986409	0.036223517	0.441900032	0.32061335	1	0.133381563
ENSG00000080824	HSP90AA1	protein_coding	5248	0.024539113	0.73346771	-0.219635207	0.043071083	0.463753359	-0.197613166	0.600823526	1	0.051088553
ENSG00000080839	RBL1	protein_coding	5954	0.322381326	1	-0.19644004	0.235136153	0.951972115	-0.236457492	0.420033488	1	0.160306655
ENSG00000080845	DLGAP4	protein_coding	8789	0.410080246	1	0.086925861	0.017833292	0.270878033	-0.250443316	0.547999725	1	0.063424249
ENSG00000080854	IGSF9B	protein_coding	8781	0.178718058	1	-0.422169704	0.126406351	0.788194675	0.481576143	0.051504434	0.568593592	0.613503498
ENSG00000080910	CFHR2	protein_coding	1222	0.537208487	1	0.858775046	0.609072609	1	-0.724344846	0.120633993	0.836888987	-2.626415763
ENSG00000080947	CROCCP3	pseudogene	6813	0.883694679	1	-0.039110349	0.766368355	1	0.07957599	0.090052145	0.731782853	-0.459567383
ENSG00000080986	NDC80	protein_coding	3600	0.468840418	1	-0.137823113	0.001716357	0.053808066	-0.601393627	0.070264199	0.659728082	-0.346107027
ENSG00000081014	AP4E1	protein_coding	7359	0.723061125	1	-0.073292497	0.040932602	0.452071094	-0.425357003	0.001346893	0.053204794	-0.670954364
ENSG00000081019	RSBN1	protein_coding	6819	0.441952495	1	-0.160240863	0.41052138	1	0.171749705	0.175105316	1	0.283111415
ENSG00000081026	MAGI3	protein_coding	8180	0.235880955	1	-0.278271145	0.232282558	0.951972115	-0.281807024	0.497154919	1	-0.16007694
ENSG00000081041	CXCL2	protein_coding	1500	0.970235177	1	0.057742334	0.953948267	1	0.090376745	0.271419473	1	-1.819027934
ENSG00000081051	AFP	protein_coding	3259	0.862445743	1	0.061188621	0.192739754	0.951972115	-0.491550007	0.347921186	1	0.32849044
ENSG00000081052	COL4A4	protein_coding	9895	0.097520389	1	2.590519338	0.619963183	1	-0.697564894	0.124097605	0.836888987	-2.590519338
ENSG00000081059	TCF7	protein_coding	10063	0.105743488	1	2.570396406	0.65070573	1	-0.653403119	0.699388264	1	-0.562132519
ENSG00000081087	OSTM1	protein_coding	5325	0.230032211	1	0.254992651	3.62e-05	0.002903465	0.881353008	0.055412891	0.584774057	0.406942232
ENSG00000081138	CDH7	protein_coding	5593	1	1	0	1	1	0	1	1	0
ENSG00000081148	IMPG2	protein_coding	8337	0.370198669	1	0.403038474	0.061951201	0.564603642	-0.907905353	0.225109992	1	-0.576740959
ENSG00000081154	PCNP	protein_coding	3102	0.385357936	1	-0.143245202	0.859887878	1	0.029140367	0.744307648	1	0.05385852
ENSG00000081177	EXD2	protein_coding	4601	0.321838923	1	0.165313405	0.024046125	0.325007314	0.375499808	5.67e-05	0.00504229	0.670846959
ENSG00000081181	ARG2	protein_coding	2418	0.774951174	1	-0.038811974	4.06e-05	0.003184174	0.556916265	0.000209032	0.013310513	0.503651362
ENSG00000081189	MEF2C	protein_coding	9053	0.78348902	1	-0.11353866	0.813924059	1	-0.098281319	9.91e-06	0.0012794	-2.083420517
ENSG00000081237	PTPRC	protein_coding	8507	0.952219334	1	0.062198401	0.412715064	1	0.771370178	0.785588093	1	-0.309596526
ENSG00000081277	PKP1	protein_coding	6211	0.91714549	1	0.07520316	0.700339854	1	0.271043738	0.59787974	1	0.371549896
ENSG00000081307	UBA5	protein_coding	6827	0.870009507	1	-0.019359754	0.605496369	1	-0.061188057	0.358478727	1	-0.108910153
ENSG00000081320	STK17B	protein_coding	6580	0.9282126	1	0.021058791	0.444768798	1	-0.17887992	0.906590978	1	0.027448387
ENSG00000081377	CDC14B	protein_coding	10457	0.728719973	1	-0.067057732	0.02816068	0.359861049	-0.427414389	0.003030644	0.094642082	0.574050932
ENSG00000081386	ZNF510	protein_coding	5921	0.952445797	1	0.016772149	0.649067765	1	-0.128590821	0.973974818	1	0.009214728
ENSG00000081479	LRP2	protein_coding	16260	0.235742375	1	1.819027934	0.953948267	1	0.090376745	0.271419473	1	-1.819027934
ENSG00000081665	ZNF506	protein_coding	8414	0.349134144	1	0.265577068	0.775173748	1	0.079889382	0.8493671	1	0.05393639
ENSG00000081692	JMJD4	protein_coding	4315	0.86105365	1	-0.020662057	0.027730487	0.356438081	-0.262157821	0.499032003	1	-0.080372112
ENSG00000081721	DUSP12	protein_coding	1762	0.506253419	1	-0.084479864	0.876978097	1	-0.019743768	0.71635405	1	0.046381028
ENSG00000081760	AACS	protein_coding	16089	0.802319626	1	-0.034765567	0.087288416	0.692014998	0.237527996	0.556292596	1	0.081862576
ENSG00000081791	KIAA0141	protein_coding	6047	0.773842099	1	0.031043787	0.701864911	1	-0.041421381	0.284270663	1	-0.116091352
ENSG00000081800	SLC13A1	protein_coding	4415	1	1	0	1	1	0	1	1	0
ENSG00000081818	PCDHB4	protein_coding	3621	0.109981175	1	-1.557203179	0.129453079	0.798962995	1.52141094	0.184053666	1	1.382526225
ENSG00000081842	PCDHA6	protein_coding	5374	0.338304252	1	-1.217526602	0.253989208	0.951972115	-1.817657833	0.268410477	1	-1.817657833
ENSG00000081853	PCDHGA2	protein_coding	4653	0.010568252	0.447414957	0.871405129	0.003452321	0.089911434	0.823713967	0.876951096	1	-0.049223361
ENSG00000081870	HSPB11	protein_coding	3236	0.482510263	1	-0.078640766	0.02236591	0.310986315	-0.258426081	0.49995491	1	-0.07618388
ENSG00000081913	PHLPP1	protein_coding	9153	0.213718497	1	-0.216043722	0.497175263	1	0.118667368	1.12e-06	0.000238635	0.844520466
ENSG00000081923	ATP8B1	protein_coding	6652	0.926949588	1	0.114280771	0.712170362	1	-0.475356411	0.420363941	1	-1.135960444
ENSG00000081985	IL12RB2	protein_coding	4233	0.794117616	1	-0.233300779	0.565179391	1	0.499702148	0.006992358	0.166325144	-4.184394262
ENSG00000082014	SMARCD3	protein_coding	5198	0.017047442	0.604078987	-0.400395594	0.001766541	0.054897344	0.525536025	0.487847187	1	0.11758557
ENSG00000082068	WDR70	protein_coding	7039	0.484792298	1	-0.075591222	0.020703637	0.297662107	-0.25196662	0.013008614	0.249901166	-0.271110351
ENSG00000082074	FYB	protein_coding	6100	0.107398261	1	0.719808922	0.166399492	0.926775163	-0.629513202	0.020985889	0.335000867	-1.175166646
ENSG00000082126	MPP4	protein_coding	4978	0.015162342	0.566936245	-0.27681895	0.886640361	1	-0.016331564	0.050455414	0.561196405	-0.225367964
ENSG00000082146	STRADB	protein_coding	3242	0.022205162	0.692098917	-0.245794898	0.343680229	1	0.102155349	0.942657785	1	0.00778571
ENSG00000082153	BZW1	protein_coding	4593	0.341051036	1	-0.128436928	1.36e-10	8.45e-08	-0.873324774	0.868762261	1	-0.022293565
ENSG00000082175	PGR	protein_coding	15305	0.966589304	1	-0.009457181	0.591435441	1	-0.121699312	0.398567141	1	-0.191958029
ENSG00000082196	C1QTNF3	protein_coding	3576	0.343210639	1	0.286081381	0.651445649	1	0.132796166	4.42e-06	0.000685506	-1.769561107
ENSG00000082212	ME2	protein_coding	3427	0.04884468	0.989114359	-0.210758013	0.44312239	1	-0.08256131	0.00285345	0.090815333	-0.323531414
ENSG00000082213	C5orf22	protein_coding	4172	0.737520948	1	0.049983834	0.172467045	0.947311657	0.203347896	0.172032481	0.998952427	-0.204817957
ENSG00000082258	CCNT2	protein_coding	9081	0.813514559	1	-0.033965427	0.281204402	0.996230818	0.155234916	0.564495315	1	-0.083246162
ENSG00000082269	FAM135A	protein_coding	10589	0.834359756	1	-0.043753885	0.561519251	1	0.121608416	0.142574062	0.891750153	-0.310031768
ENSG00000082293	COL19A1	protein_coding	8333	0.042723215	0.957924888	1.725264324	0.520217651	1	-0.483372174	0.080437542	0.705231603	-1.506477229
ENSG00000082397	EPB41L3	protein_coding	10975	0.007623192	0.363406748	0.436233663	0.000177053	0.009814379	0.610818288	2.11e-13	4.97e-10	1.20545008
ENSG00000082438	COBLL1	protein_coding	17176	0.678243373	1	-0.061310801	0.771525101	1	0.042988577	0.936589832	1	0.011797408
ENSG00000082458	DLG3	protein_coding	7841	0.863842297	1	0.028615685	0.266538528	0.967583026	-0.1874202	0.015479967	0.278137088	-0.414124475
ENSG00000082482	KCNK2	protein_coding	3910	0.990160848	1	0.007615286	0.187313128	0.951972115	1.751734665	0.276797292	1	-1.805406249
ENSG00000082497	SERTAD4	protein_coding	5467	0.138262233	1	-0.437573751	0.808948726	1	-0.071479946	0.830775057	1	-0.063225841
ENSG00000082512	TRAF5	protein_coding	9022	0.609302316	1	-0.058856268	0.263655761	0.961778638	0.129005122	0.024366738	0.365724311	0.259859457
ENSG00000082515	MRPL22	protein_coding	5267	0.383104886	1	-0.100461044	0.134350816	0.81624434	-0.173725692	0.334524558	1	-0.112099058
ENSG00000082516	GEMIN5	protein_coding	5637	0.314535642	1	-0.177974543	0.616409408	1	-0.088764814	0.758405731	1	-0.054516021
ENSG00000082556	OPRK1	protein_coding	5730	1	1	0	0.23079218	0.951972115	1.902070917	1	1	0
ENSG00000082641	NFE2L1	protein_coding	5825	0.016667565	0.596593909	0.308997142	0.100603437	0.725433969	0.211748483	0.395976988	1	0.109457393
ENSG00000082684	SEMA5B	protein_coding	6223	1	1	0	1	1	0	0.218668845	1	1.979776325
ENSG00000082701	GSK3B	protein_coding	8006	0.110969819	1	0.180480945	0.227567453	0.951972115	0.136547838	0.128617393	0.844152722	0.172020753
ENSG00000082781	ITGB5	protein_coding	6447	0.973820194	1	0.004281042	0.001509064	0.048877255	0.414298721	0.044814911	0.522620539	0.261922221
ENSG00000082805	ERC1	protein_coding	13484	0.378291851	1	0.097883191	0.641902158	1	0.051665766	0.660690227	1	-0.04883069
ENSG00000082898	XPO1	protein_coding	11708	0.447296321	1	-0.16256585	0.06447801	0.579174249	-0.396140298	0.378139724	1	-0.188599422
ENSG00000082929	C4orf6	protein_coding	1164	1	1	0	1	1	0	0.21765098	1	1.988814489
ENSG00000082996	RNF13	protein_coding	3635	0.046037677	0.966548357	0.297996554	0.00013918	0.008251911	0.567587946	0.012763084	0.247552505	0.371106174
ENSG00000083067	TRPM3	protein_coding	19912	0.564431719	1	-0.587821546	0.306342925	1	1.017343325	0.854089759	1	0.206513741
ENSG00000083093	PALB2	protein_coding	4740	0.892348839	1	0.015551203	0.66322977	1	0.050111524	0.758323498	1	0.035488065
ENSG00000083097	DOPEY1	protein_coding	10613	0.17414198	1	-0.226092619	0.705219432	1	0.063205119	0.189787186	1	-0.220729282
ENSG00000083099	LYRM2	protein_coding	8679	0.488391615	1	0.086301009	0.001021456	0.037021994	0.408930347	0.323684506	1	-0.123188805
ENSG00000083123	BCKDHB	protein_coding	4102	0.388101188	1	-0.114807717	0.897698433	1	-0.017240224	0.088032379	0.72414905	-0.231265295
ENSG00000083168	KAT6A	protein_coding	11852	0.674400752	1	-0.082554537	0.26536238	0.965073979	-0.219180057	0.794670038	1	0.051170709
ENSG00000083223	ZCCHC6	protein_coding	6707	0.006590892	0.332859694	0.352223575	0.02380313	0.322629178	0.292278618	0.32083948	1	0.128434892
ENSG00000083290	ULK2	protein_coding	9843	0.345910634	1	0.592157479	0.306935488	1	0.556110734	0.125399758	0.839033349	-1.101365399
ENSG00000083307	GRHL2	protein_coding	6060	0.253170014	1	-1.7612856	1	1	0	1	1	0
ENSG00000083312	TNPO1	protein_coding	11977	0.69846382	1	-0.064963456	0.925102718	1	0.015766641	0.295433636	1	0.175522882
ENSG00000083444	PLOD1	protein_coding	5320	0.342629756	1	0.126773236	0.00435228	0.10567676	0.381114976	0.23273964	1	0.159436774
ENSG00000083454	P2RX5	protein_coding	4190	0.06345889	1	-3.024760415	0.052579795	0.516366993	3.188355923	0.00781319	0.178131213	4.237499594
ENSG00000083457	ITGAE	protein_coding	6657	0.111423449	1	-0.20552986	0.056130095	0.533621384	0.247372451	0.002464457	0.082637831	0.392220524
ENSG00000083520	DIS3	protein_coding	7602	0.57063318	1	0.064256113	0.674028686	1	-0.047675668	0.667367304	1	-0.048730116
ENSG00000083535	PIBF1	protein_coding	3669	0.450728677	1	-0.085195813	0.662508089	1	-0.049433541	0.118764412	0.836888987	-0.177225208
ENSG00000083544	TDRD3	protein_coding	4112	0.506474261	1	-0.106715432	0.000270246	0.013603517	-0.593840319	0.188037714	1	-0.213156865
ENSG00000083622	AC000111.6	antisense	376	1	1	0	1	1	0	1	1	0
ENSG00000083635	NUFIP1	protein_coding	3492	0.443479388	1	-0.102883506	0.074754514	0.63363408	-0.240727679	0.757980167	1	-0.041564847
ENSG00000083642	PDS5B	protein_coding	13212	0.60425307	1	-0.089092369	0.235239326	0.951972115	-0.204334445	0.902437012	1	0.021087413
ENSG00000083720	OXCT1	protein_coding	4194	0.027910926	0.785713542	-0.26268129	0.040132856	0.447080169	-0.247622052	0.670669241	1	0.051133506
ENSG00000083750	RRAGB	protein_coding	2725	0.783699676	1	0.049006456	0.05211731	0.513488158	0.344393454	0.148047417	0.909962876	0.258255473
ENSG00000083782	EPYC	protein_coding	1805	1	1	0	1	1	0	1	1	0
ENSG00000083799	CYLD	protein_coding	12963	0.000235257	0.025034389	0.50869785	0.004574276	0.109255852	0.389142081	0.001316182	0.052218412	0.441295558
ENSG00000083807	SLC27A5	protein_coding	8025	0.349649178	1	-0.128637353	0.07235713	0.621472423	-0.253905101	0.931795485	1	0.012001944
ENSG00000083812	ZNF324	protein_coding	3795	0.964724534	1	-0.007261045	0.182724394	0.951972115	0.218700512	0.200425094	1	0.210584653
ENSG00000083814	ZNF671	protein_coding	3532	0.354075006	1	-1.233854632	0.535000528	1	0.875417355	0.272303179	1	-1.818769309
ENSG00000083817	ZNF416	protein_coding	2561	0.638702199	1	0.093230766	0.758560229	1	0.061066983	0.636361896	1	0.094262086
ENSG00000083828	ZNF586	protein_coding	3261	0.533028518	1	-0.098662918	0.700921333	1	0.061139055	0.795034523	1	0.041560268
ENSG00000083838	ZNF446	protein_coding	4923	0.759756531	1	-0.043205464	0.123441806	0.77625952	-0.219926423	0.525951204	1	-0.090497087
ENSG00000083842	ZNF8	protein_coding	2211	0.252393004	1	-1.767640717	1	1	0	1	1	0
ENSG00000083844	ZNF264	protein_coding	3042	0.739744035	1	0.044854003	0.385030872	1	-0.118126027	0.18595127	1	-0.181058119
ENSG00000083845	RPS5	protein_coding	3617	0.971824075	1	0.004534009	0.001340877	0.045176212	-0.412533181	0.798360257	1	-0.032800888
ENSG00000083857	FAT1	protein_coding	16168	0.78800578	1	-0.063550977	0.046872189	0.487498501	-0.470993747	0.685335768	1	-0.095798639
ENSG00000083896	YTHDC1	protein_coding	7032	0.676211811	1	0.044804389	0.662721643	1	-0.046847225	0.692930091	1	0.042426699
ENSG00000083937	CHMP2B	protein_coding	3106	0.881579275	1	0.023338206	0.725596727	1	0.055033465	0.855548067	1	-0.028605921
ENSG00000084070	SMAP2	protein_coding	3436	0.98363601	1	-0.002625828	0.176932553	0.951972115	0.172905716	1.98e-07	6.06e-05	0.666991988
ENSG00000084072	PPIE	protein_coding	8071	0.577550468	1	0.065670303	0.514651847	1	-0.077089938	0.830715978	1	-0.025335056
ENSG00000084073	ZMPSTE24	protein_coding	3572	0.809331898	1	-0.043277264	0.654038719	1	0.080413164	0.075223772	0.683508006	0.319397726
ENSG00000084090	STARD7	protein_coding	4414	0.381251426	1	-0.119836499	0.350583754	1	-0.127927953	0.107735095	0.812632986	-0.220679535
ENSG00000084092	NOA1	protein_coding	3415	0.416152749	1	-0.091636506	0.026072498	0.343304063	-0.252900511	0.496370121	1	0.077001971
ENSG00000084093	REST	protein_coding	7875	0.621881181	1	0.081596394	0.100180573	0.723675367	0.271874105	0.114897683	0.836888987	0.260881251
ENSG00000084110	HAL	protein_coding	5146	0.002757794	0.179191909	-1.392421988	0.966489643	1	-0.025556536	0.555701637	1	0.343787947
ENSG00000084112	SSH1	protein_coding	10039	0.728068721	1	-0.040062957	0.191261083	0.951972115	0.150643488	0.472988627	1	0.082775313
ENSG00000084207	GSTP1	protein_coding	1925	0.88668844	1	0.017383368	0.051625468	0.510854856	-0.237765991	0.648814951	1	-0.055599585
ENSG00000084234	APLP2	protein_coding	7444	0.189285023	1	0.208621818	0.703603724	1	0.060435149	0.141285719	0.887521385	-0.23390724
ENSG00000084444	KIAA1467	protein_coding	6807	0.670375279	1	0.048865248	0.065633966	0.585756702	-0.213535918	0.139456107	0.880867324	-0.1718634
ENSG00000084453	SLCO1A2	protein_coding	11637	0.972403225	1	0.050248066	0.956612174	1	0.080444585	0.471897676	1	0.973571397
ENSG00000084463	WBP11	protein_coding	3418	0.543024491	1	-0.074609717	0.030892301	0.380857507	0.264887886	0.000776606	0.035991212	0.412809263
ENSG00000084623	EIF3I	protein_coding	1725	0.940990006	1	-0.009223032	0.71581633	1	-0.04537015	0.243174559	1	0.145465709
ENSG00000084628	NKAIN1	protein_coding	2987	0.398338796	1	1.379947765	0.998220195	1	-0.00914252	0.094086233	0.748948929	-3.136629633
ENSG00000084652	TXLNA	protein_coding	5103	0.642536292	1	0.056259128	0.137335324	0.827821037	0.180100653	0.030200638	0.414101208	0.262856724
ENSG00000084674	APOB	protein_coding	14828	1	1	0	1	1	0	1	1	0
ENSG00000084676	NCOA1	protein_coding	8633	0.839303857	1	0.023022618	0.065347486	0.584100483	0.20912189	0.882571372	1	-0.016826688
ENSG00000084693	AGBL5	protein_coding	5283	0.410409095	1	-0.103178875	0.742074538	1	0.04136672	0.529684116	1	0.079087116
ENSG00000084710	EFR3B	protein_coding	6828	0.173888631	1	-0.158458961	0.163199411	0.913908089	0.162935133	0.00824824	0.184937737	0.30871249
ENSG00000084731	KIF3C	protein_coding	6397	0.457847945	1	0.143607368	0.396945915	1	-0.164005005	0.53573564	1	0.119785662
ENSG00000084733	RAB10	protein_coding	3631	0.820174868	1	-0.029768233	0.213428473	0.951972115	-0.163110071	0.776110926	1	-0.037273334
ENSG00000084734	GCKR	protein_coding	3149	0.007342765	0.356254034	1.409809821	0.062856617	0.569840225	-0.949387399	0.470467182	1	0.341303868
ENSG00000084754	HADHA	protein_coding	3971	0.685918028	1	-0.047705941	0.239328577	0.951972115	0.138855726	0.77998255	1	0.032980223
ENSG00000084764	MAPRE3	protein_coding	3459	0.909915254	1	-0.013732964	0.036841268	0.424624626	0.253130553	0.024661844	0.368345345	0.27293142
ENSG00000084774	CAD	protein_coding	8422	0.182234572	1	-0.188786226	0.330085818	1	-0.137940739	0.788707564	1	0.037944596
ENSG00000085063	CD59	protein_coding	4942	0.631752126	1	0.051469786	1.55e-06	0.00022626	0.516865111	0.287975007	1	-0.114240396
ENSG00000085185	BCORL1	protein_coding	7996	0.622892855	1	0.114809021	0.589875098	1	0.125788554	0.286834076	1	0.248632338
ENSG00000085224	ATRX	protein_coding	12224	0.948041184	1	-0.010161385	0.699287343	1	-0.060268671	0.209187446	1	-0.196137509
ENSG00000085231	TAF9	protein_coding	4050	0.278497436	1	-0.11594489	0.96392445	1	0.004844619	0.294735654	1	-0.112395876
ENSG00000085265	FCN1	protein_coding	1286	0.233983014	1	1.834116319	0.255221227	0.951972115	-1.834116319	0.269537127	1	-1.834116319
ENSG00000085274	MYNN	protein_coding	5730	0.46398073	1	-0.093754489	0.886656166	1	-0.018305816	0.673952934	1	0.054076028
ENSG00000085276	MECOM	protein_coding	9103	0.187642122	1	-0.287060568	0.007246299	0.150056114	-0.599874983	0.018420585	0.308108109	-0.526721476
ENSG00000085365	SCAMP1	protein_coding	6842	0.434248646	1	0.181382096	0.004365212	0.105810284	0.662735284	0.506618024	1	0.154012453
ENSG00000085377	PREP	protein_coding	3762	0.30030694	1	-0.101333599	0.91504205	1	0.010458245	0.681205884	1	0.040309716
ENSG00000085382	HACE1	protein_coding	9238	0.487959992	1	-0.101127816	0.657568035	1	-0.065031036	0.674452141	1	0.061606501
ENSG00000085415	SEH1L	protein_coding	10481	0.235377726	1	-0.145776463	0.383307928	1	-0.107288407	0.682046707	1	0.050403339
ENSG00000085433	WDR47	protein_coding	4536	0.856577626	1	0.025074246	0.776963822	1	-0.039405721	0.75801915	1	0.042880557
ENSG00000085449	WDFY1	protein_coding	5516	0.132182756	1	0.210372913	0.095560396	0.704119341	0.232548237	9.04e-06	0.001208912	0.620489329
ENSG00000085465	OVGP1	protein_coding	2988	0.155127666	1	-0.446993357	0.337282347	1	-0.313920265	0.401924652	1	-0.275518413
ENSG00000085491	SLC25A24	protein_coding	6548	0.944340193	1	0.013887286	0.76869501	1	-0.0585349	0.234916851	1	0.236400594
ENSG00000085511	MAP3K4	protein_coding	7522	0.422539744	1	-0.151025477	0.118434348	0.758325188	-0.294880587	0.407094265	1	-0.156455826
ENSG00000085514	PILRA	protein_coding	2003	0.00977152	0.427672795	0.404656637	0.853631747	1	0.028487391	0.005711351	0.146115594	-0.441757937
ENSG00000085563	ABCB1	protein_coding	5552	0.962055972	1	0.053624696	0.125170316	0.782339046	1.626696545	0.998877106	1	0.002643499
ENSG00000085644	ZNF213	protein_coding	6443	0.725256619	1	-0.051547529	0.910599269	1	-0.01653854	0.579612532	1	0.081636375
ENSG00000085719	CPNE3	protein_coding	6792	0.176174818	1	-0.212318029	0.551513938	1	0.09355276	0.339064147	1	0.150256378
ENSG00000085721	RRN3	protein_coding	4156	0.845884971	1	0.022761343	0.094353787	0.700459863	0.195885295	0.136584631	0.871734943	0.174493292
ENSG00000085733	CTTN	protein_coding	6949	0.699047203	1	0.05612552	0.015199195	0.244960556	0.352786042	0.009630555	0.205442171	0.376307516
ENSG00000085741	WNT11	protein_coding	2401	1	1	0	1	1	0	1	1	0
ENSG00000085760	MTIF2	protein_coding	3371	0.311469973	1	-0.102672334	0.726119801	1	-0.035631297	0.801777178	1	-0.025567606
ENSG00000085788	DDHD2	protein_coding	10686	0.66927291	1	-0.080899678	0.496580376	1	0.128844407	0.441850358	1	-0.14606117
ENSG00000085831	TTC39A	protein_coding	9362	0.193052566	1	0.63865201	0.035358395	0.416793137	0.837814761	0.857742553	1	0.08230208
ENSG00000085832	EPS15	protein_coding	7551	0.649492937	1	0.053902493	0.770725532	1	-0.034587459	0.730517634	1	-0.040906394
ENSG00000085840	ORC1	protein_coding	3157	0.484195384	1	-0.125020782	0.004011964	0.099912933	-0.517836327	0.865188335	1	-0.030406445
ENSG00000085871	MGST2	protein_coding	3182	0.709154348	1	-0.211056111	0.677798758	1	-0.259337203	0.332225236	1	-0.65508652
ENSG00000085872	CHERP	protein_coding	6113	0.694978832	1	-0.0442398	0.079275886	0.658683658	-0.198364095	0.845028946	1	0.022077176
ENSG00000085978	ATG16L1	protein_coding	6047	0.456281853	1	-0.091181504	0.09068795	0.700459863	0.207214173	0.008909442	0.194756793	0.320537496
ENSG00000085982	USP40	protein_coding	9352	0.353892388	1	0.097142678	0.329623696	1	0.1021201	0.069245122	0.654383159	-0.191099758
ENSG00000085998	POMGNT1	protein_coding	6366	0.087889207	1	0.201629606	0.289447337	1	0.125049265	0.006437358	0.158171897	0.32181585
ENSG00000085999	RAD54L	protein_coding	3212	0.564938591	1	-0.113316066	0.010434024	0.190640904	-0.507199505	0.58577175	1	-0.10752006
ENSG00000086015	MAST2	protein_coding	7877	0.342189927	1	-0.10501065	0.553679946	1	-0.065590344	0.012829965	0.248395778	0.27544191
ENSG00000086061	DNAJA1	protein_coding	2730	0.979236198	1	0.002717905	0.382205835	1	-0.09129683	0.016063304	0.284999448	0.251573215
ENSG00000086062	B4GALT1	protein_coding	5065	0.053689897	1	0.279565698	0.261165488	0.957053506	0.162663222	0.011209658	0.227904658	-0.367964703
ENSG00000086065	CHMP5	protein_coding	2237	0.025331949	0.744719524	0.262882616	0.151685199	0.873333335	0.168196552	0.548263626	1	0.070511612
ENSG00000086102	NFX1	protein_coding	7147	0.857008024	1	-0.022341788	0.333506627	1	-0.120081844	0.990010544	1	0.001554517
ENSG00000086159	AQP6	protein_coding	5129	0.117749418	1	-1.546674111	0.108259405	0.743369725	-2.596411619	0.659788558	1	-0.611351962
ENSG00000086189	DIMT1	protein_coding	3736	0.741436209	1	-0.039376014	0.829219039	1	0.025789722	0.693481472	1	-0.047237138
ENSG00000086200	IPO11	protein_coding	7540	0.25246915	1	-0.182157563	0.520747567	1	-0.102498153	0.635330208	1	0.0756559
ENSG00000086205	FOLH1	protein_coding	3824	1	1	0	1	1	0	1	1	0
ENSG00000086232	EIF2AK1	protein_coding	5544	0.741305922	1	0.036297131	0.778330876	1	-0.030970178	0.896564578	1	-0.014309014
ENSG00000086288	NME8	protein_coding	2439	1	1	0	1	1	0	1	1	0
ENSG00000086289	EPDR1	protein_coding	2864	0.037698168	0.926264575	0.222481238	0.519204393	1	0.068888677	0.856466974	1	0.019365109
ENSG00000086300	SNX10	protein_coding	3421	0.032238294	0.853964896	1.559924945	0.980771981	1	-0.014050667	0.417764574	1	-0.527287965
ENSG00000086475	SEPHS1	protein_coding	3979	0.019984558	0.666260043	-0.282515535	0.002585367	0.072974549	-0.367815101	0.415256033	1	-0.099227359
ENSG00000086504	MRPL28	protein_coding	2404	0.532962625	1	0.083515993	0.487738638	1	0.092950582	0.015005029	0.273149012	0.325935744
ENSG00000086506	HBQ1	protein_coding	536	0.252393004	1	-1.767640717	1	1	0	1	1	0
ENSG00000086544	ITPKC	protein_coding	3385	0.663554506	1	0.078381073	0.000329089	0.015839282	0.644931504	0.000528922	0.026944149	0.623214833
ENSG00000086548	CEACAM6	protein_coding	3052	0.098100358	1	2.583609054	0.113736893	0.743369725	-2.583609054	0.124776985	0.836888987	-2.583609054
ENSG00000086570	FAT2	protein_coding	14537	0.076749625	1	0.660551009	2.2e-07	4.71e-05	1.728932107	0.609949724	1	0.182957458
ENSG00000086589	RBM22	protein_coding	3631	0.311335654	1	0.123900606	7.5e-07	0.000126972	-0.610268498	0.424029775	1	0.09787799
ENSG00000086598	TMED2	protein_coding	3822	0.51559324	1	0.082520534	0.05876005	0.546787042	0.239931339	0.021940137	0.343991787	0.291003858
ENSG00000086619	ERO1LB	protein_coding	5688	0.000785589	0.066966487	0.617494752	0.000101932	0.006490739	0.689751632	0.063018774	0.621021751	0.333317274
ENSG00000086666	ZFAND6	protein_coding	5065	0.250941252	1	0.162745066	0.753255004	1	0.044532013	0.021876924	0.343455834	0.324659257
ENSG00000086696	HSD17B2	protein_coding	2688	0.959498293	1	0.062167033	0.10651789	0.742581527	-2.602661924	0.117342154	0.836888987	-2.602661924
ENSG00000086712	TXLNG	protein_coding	4460	0.355776633	1	-0.140073473	0.068705952	0.603280319	0.276294324	2.16e-06	0.000392678	0.720418349
ENSG00000086717	PPEF1	protein_coding	3515	0.604416914	1	-0.748623278	0.262998889	0.960259315	-1.804690344	0.277327641	1	-1.804690344
ENSG00000086730	LAT2	protein_coding	4542	0.09785047	1	0.2816924	9.87e-05	0.006318797	0.655363039	0.620388184	1	0.084129217
ENSG00000086758	HUWE1	protein_coding	17373	0.932420483	1	-0.014758783	0.394361127	1	-0.148288783	0.253664049	1	-0.198785219
ENSG00000086827	ZW10	protein_coding	2992	0.17994098	1	-0.164494244	0.26876146	0.97171948	-0.136234631	0.651687547	1	-0.055627419
ENSG00000086848	ALG9	protein_coding	8014	0.764481889	1	-0.042130765	0.072264048	0.621472423	0.252625721	0.301034374	1	0.146113802
ENSG00000086967	MYBPC2	protein_coding	3708	0.7683726	1	-0.331707137	0.057615885	0.541918539	-3.097654233	0.422519473	1	-1.108646695
ENSG00000086991	NOX4	protein_coding	6327	0.61963539	1	0.177909744	0.381960674	1	0.305766638	0.692048272	1	0.142056887
ENSG00000087008	ACOX3	protein_coding	3846	0.168216909	1	0.202282815	0.000940155	0.035023493	0.483178284	0.000942088	0.041427554	0.483814633
ENSG00000087053	MTMR2	protein_coding	6119	0.884842505	1	-0.01625497	0.024678727	0.330765583	0.252124489	0.845087269	1	-0.021982687
ENSG00000087074	PPP1R15A	protein_coding	3093	0.353377764	1	0.43601179	0.779322315	1	-0.131413051	0.995950035	1	0.002380185
ENSG00000087076	HSD17B14	protein_coding	1281	0.062226296	1	-1.03290656	1.15e-05	0.001146319	2.314630824	0.368683571	1	-0.591990389
ENSG00000087077	TRIP6	protein_coding	2802	0.309345698	1	-0.127992126	0.244586205	0.951972115	0.146590912	8.15e-05	0.006699624	0.49696634
ENSG00000087085	ACHE	protein_coding	3730	0.37500626	1	0.699166695	0.318147124	1	-0.829149836	0.59112709	1	-0.428078666
ENSG00000087086	FTL	protein_coding	878	0.932962317	1	-0.016659922	0.29652363	1	0.206838969	0.06501951	0.632968558	0.365919542
ENSG00000087087	SRRT	protein_coding	4587	0.444075732	1	-0.086216415	0.699381753	1	-0.043529046	0.386391903	1	0.097643038
ENSG00000087088	BAX	protein_coding	2587	0.308201594	1	-0.130958996	0.102863973	0.734971856	-0.209939544	0.293230567	1	0.135169349
ENSG00000087095	NLK	protein_coding	5288	0.566995643	1	-0.091859165	0.165705698	0.923880722	0.222537403	0.388024003	1	0.138765926
ENSG00000087111	PIGS	protein_coding	5990	0.680868843	1	0.059531648	0.000153581	0.008890516	0.548074761	0.132464652	0.857551113	0.217890907
ENSG00000087116	ADAMTS2	protein_coding	7687	0.439449696	1	-0.202500442	0.338503995	1	0.250976223	0.005692517	0.145750865	-0.737254962
ENSG00000087128	TMPRSS11E	protein_coding	2138	0.033196228	0.871616504	-1.803917931	0.137568686	0.828678577	1.32281357	0.168411064	0.98556303	-1.772830471
ENSG00000087152	ATXN7L3	protein_coding	5301	0.356034185	1	0.113845347	0.000283431	0.014091117	-0.449827775	0.048985698	0.552179555	0.242867791
ENSG00000087157	PGS1	protein_coding	4965	0.039804911	0.941178193	0.236199693	0.026491667	0.346346275	0.253941552	0.06528219	0.634218368	0.211345505
ENSG00000087191	PSMC5	protein_coding	4483	0.496750524	1	0.0822024	0.195098799	0.951972115	-0.15680334	0.830828144	1	-0.025849396
ENSG00000087206	UIMC1	protein_coding	4852	0.680292329	1	-0.045008117	0.004570526	0.109248268	-0.312036715	0.156076715	0.939366447	0.155256377
ENSG00000087237	CETP	protein_coding	2085	0.222371763	1	0.934455319	0.716208143	1	0.260068823	0.070442996	0.66038272	-1.487262211
ENSG00000087245	MMP2	protein_coding	4933	0.144489525	1	-0.187207849	0.000194828	0.010621622	0.478732283	0.059347915	0.604624353	-0.242452723
ENSG00000087250	MT3	protein_coding	1837	1	1	0	1	1	0	1	1	0
ENSG00000087253	LPCAT2	protein_coding	7439	0.011561363	0.476808884	-0.377384322	0.1216915	0.76973772	0.231898458	0.162674156	0.963770212	0.209537102
ENSG00000087258	GNAO1	protein_coding	9813	0.938096905	1	-0.055440883	0.729792004	1	-0.253327536	0.27901943	1	-0.837773415
ENSG00000087263	OGFOD1	protein_coding	5806	0.77777127	1	-0.037155469	0.003307463	0.087063248	-0.388382321	0.228237215	1	0.158781072
ENSG00000087266	SH3BP2	protein_coding	13968	0.491259327	1	0.073722433	0.889842361	1	-0.014845238	0.341607467	1	0.101947183
ENSG00000087269	NOP14	protein_coding	3538	0.241873173	1	-0.130325785	0.194416704	0.951972115	-0.144779133	0.621123503	1	0.055117098
ENSG00000087274	ADD1	protein_coding	13106	0.906226556	1	-0.011455208	0.722851404	1	0.034509259	0.012178311	0.240757014	0.243970589
ENSG00000087299	L2HGDH	protein_coding	3911	0.109242491	1	-0.285666525	0.326360212	1	-0.176999982	0.945702342	1	-0.012267317
ENSG00000087301	TXNDC16	protein_coding	4739	0.249941698	1	-0.211845183	0.269971686	0.974214387	0.203848137	0.355321875	1	-0.172948117
ENSG00000087302	C14orf166	protein_coding	2334	0.808029936	1	-0.025688884	0.148615059	0.864784801	0.152784758	0.03351497	0.437955991	0.225002457
ENSG00000087303	NID2	protein_coding	6158	0.340915952	1	-0.241850457	0.00141492	0.046828426	0.806934237	0.005521516	0.142230402	0.703592564
ENSG00000087338	GMCL1	protein_coding	4922	0.36875328	1	-0.15260112	0.815938058	1	0.039590133	0.106014623	0.803941065	-0.276207734
ENSG00000087365	SF3B2	protein_coding	9795	0.795990555	1	-0.030682144	0.462582012	1	-0.087209224	0.920821771	1	0.011799754
ENSG00000087448	KLHL42	protein_coding	7622	0.928520296	1	-0.015706237	0.021054675	0.301483823	-0.405160089	0.478470541	1	-0.124236321
ENSG00000087460	GNAS	protein_coding	13320	0.66662609	1	0.045065004	0.184397186	0.951972115	0.138876723	0.181903387	1	0.139686426
ENSG00000087470	DNM1L	protein_coding	7184	0.928557231	1	0.012355248	0.465831917	1	-0.100559547	0.89140255	1	0.018824287
ENSG00000087494	PTHLH	protein_coding	3377	0.678236531	1	-0.359050067	0.194227705	0.951972115	1.064274805	0.603912994	1	0.465418693
ENSG00000087495	PHACTR3	protein_coding	6095	0.284246185	1	1.33341703	0.716573089	1	-0.410115101	0.38522779	1	-1.115271101
ENSG00000087502	ERGIC2	protein_coding	5826	0.900383326	1	0.020211726	0.023721166	0.322204077	0.365218981	0.000857891	0.038715745	0.538985959
ENSG00000087510	TFAP2C	protein_coding	3112	0.019745155	0.662440575	-0.379061864	3.05e-08	9.06e-06	-0.93546737	1.61e-11	2.18e-08	-1.1543465
ENSG00000087586	AURKA	protein_coding	2928	0.28163929	1	-0.288816226	0.050705928	0.505764625	-0.525560136	0.873207517	1	-0.042792809
ENSG00000087589	CASS4	protein_coding	4025	0.774499914	1	0.166076577	0.124597543	0.78053136	-1.049610879	0.392497746	1	-0.551921277
ENSG00000087842	PIR	protein_coding	2512	0.67434309	1	0.057453047	0.001302699	0.044241036	-0.443080878	0.000159548	0.011042594	-0.521939533
ENSG00000087884	AAMDC	protein_coding	1943	0.475948906	1	0.126579922	0.000148398	0.008653431	-0.703418025	0.023785856	0.360246751	-0.414445554
ENSG00000087903	RFX2	protein_coding	9094	0.369632593	1	0.136490129	0.797837168	1	-0.039054144	0.782534278	1	0.042115872
ENSG00000087916	SLC6A14	protein_coding	4521	1	1	0	0.00141331	0.046799434	4.332988474	0.213197352	1	1.987890133
ENSG00000087995	METTL2A	protein_coding	3114	0.469100745	1	-0.096429968	0.000846744	0.032421442	-0.449394671	0.148206696	0.910590289	0.193065812
ENSG00000088002	SULT2B1	protein_coding	2822	0.020703237	0.666507408	-3.411942167	0.036066156	0.419237796	3.202104096	0.078157388	0.694602653	2.79399029
ENSG00000088035	ALG6	protein_coding	4950	0.989240087	1	0.003027739	0.290703227	1	-0.238362977	0.705726393	1	0.084950303
ENSG00000088038	CNOT3	protein_coding	6697	0.964757463	1	0.004972902	0.846087216	1	-0.02187113	0.529649675	1	0.07083187
ENSG00000088053	GP6	protein_coding	2703	0.907305098	1	-0.056657436	0.929952476	1	0.044266541	0.74503025	1	-0.171399797
ENSG00000088179	PTPN4	protein_coding	12542	0.266961944	1	-0.183002119	0.774744441	1	0.047368619	0.950162447	1	0.010372381
ENSG00000088205	DDX18	protein_coding	7851	0.30332835	1	-0.113901173	0.395723321	1	-0.094057343	0.558083639	1	-0.064880338
ENSG00000088247	KHSRP	protein_coding	4563	0.087153471	1	-0.172523807	0.135977927	0.822988923	-0.15046424	0.742394487	1	-0.033163529
ENSG00000088256	GNA11	protein_coding	6242	0.891385069	1	0.015192851	0.503495422	1	0.074473066	0.169814704	0.991317467	0.152879162
ENSG00000088280	ASAP3	protein_coding	4988	0.323696136	1	-0.372433107	0.868859265	1	0.062324129	0.834867002	1	-0.078758992
ENSG00000088298	EDEM2	protein_coding	3380	0.130715514	1	0.222122543	0.008276493	0.163063815	0.386862294	0.009076888	0.197064096	0.382678819
ENSG00000088305	DNMT3B	protein_coding	4630	0.230165283	1	-0.229444007	0.490320104	1	-0.132244487	0.031072339	0.41946011	0.412997514
ENSG00000088320	REM1	protein_coding	1665	1	1	0	0.23079218	0.951972115	1.902070917	1	1	0
ENSG00000088325	TPX2	protein_coding	3605	0.107268251	1	-0.289136939	0.00276431	0.076365715	-0.538719579	0.331807798	1	-0.174208394
ENSG00000088340	FER1L4	pseudogene	9212	0.018487162	0.635152275	-0.615666523	0.137816361	0.829620943	-0.398469465	0.173024828	1	-0.366500094
ENSG00000088356	PDRG1	protein_coding	1385	0.471174092	1	-0.100575012	0.829740911	1	-0.030198233	0.073129001	0.670888258	0.250951953
ENSG00000088367	EPB41L1	protein_coding	7859	0.361795457	1	-0.153022608	0.16101282	0.905245748	0.235327211	0.024159616	0.363604796	-0.379849799
ENSG00000088386	SLC15A1	protein_coding	4192	0.099406333	1	1.451391846	0.925448869	1	0.070014446	0.430730972	1	-0.656503263
ENSG00000088387	DOCK9	protein_coding	10061	0.793247287	1	-0.033513616	0.024812068	0.331923964	0.287094793	0.222614951	1	0.156097863
ENSG00000088448	ANKRD10	protein_coding	4557	0.670320575	1	-0.049069359	0.395705482	1	0.097972645	0.059445064	0.605006883	0.217518766
ENSG00000088451	TGDS	protein_coding	2586	0.232331904	1	0.165800155	0.976357016	1	-0.004112768	0.579208368	1	0.077028081
ENSG00000088538	DOCK3	protein_coding	8755	0.008224467	0.382828477	-0.355219697	0.001100493	0.039192462	0.43988822	0.000146317	0.010352268	-0.534268469
ENSG00000088543	C3orf18	protein_coding	3242	0.707760564	1	0.104693247	0.867406556	1	-0.046912518	0.060850735	0.611616602	-0.547607902
ENSG00000088682	COQ9	protein_coding	4324	0.320451955	1	-0.110192201	0.194731138	0.951972115	0.144055336	0.681218061	1	-0.045817453
ENSG00000088726	TMEM40	protein_coding	3562	0.307993943	1	-0.576576059	0.052006244	0.513108398	1.060359652	0.089660327	0.730616124	0.951991014
ENSG00000088727	KIF9	protein_coding	5867	0.929462113	1	0.014012897	0.247595897	0.951972115	-0.184678299	0.056616655	0.590679453	-0.306870518
ENSG00000088756	ARHGAP28	protein_coding	11910	0.149296757	1	-0.948496201	0.303044249	1	-0.824031042	0.379082309	1	-0.706172695
ENSG00000088766	CRLS1	protein_coding	5370	0.328358739	1	-0.134478826	0.572406253	1	0.077813871	0.420349157	1	-0.111461043
ENSG00000088782	DEFB127	protein_coding	514	1	1	0	0.23079218	0.951972115	1.902070917	1	1	0
ENSG00000088808	PPP1R13B	protein_coding	9031	0.683363355	1	0.050090512	0.398989934	1	0.10360753	0.010631442	0.22037056	-0.317751257
ENSG00000088812	ATRN	protein_coding	8753	0.190202799	1	0.145583075	1.74e-05	0.001630893	0.476532613	0.000305461	0.017811919	0.400898428
ENSG00000088826	SMOX	protein_coding	4943	0.637782526	1	0.134627659	0.667766915	1	-0.122782388	0.072165448	0.669475413	-0.51635267
ENSG00000088827	SIGLEC1	protein_coding	7886	1	1	0	1	1	0	0.216531508	1	1.998854691
ENSG00000088832	FKBP1A	protein_coding	2369	0.637972651	1	0.075746511	0.67925811	1	0.06656117	0.988542589	1	0.002311896
ENSG00000088833	NSFL1C	protein_coding	6617	0.163779248	1	0.177883607	0.606099847	1	0.065831487	0.20037683	1	0.163533712
ENSG00000088836	SLC4A11	protein_coding	4081	0.012902766	0.507793234	-0.732058762	0.040090018	0.446686277	0.610990213	0.642817579	1	0.141768407
ENSG00000088854	C20orf194	protein_coding	8864	0.115346524	1	0.288248792	3.41e-05	0.002767951	0.753489317	0.004371401	0.121130428	0.518960428
ENSG00000088876	ZNF343	protein_coding	4520	0.972198253	1	0.004221126	0.325943375	1	0.119067513	0.882961457	1	0.017913425
ENSG00000088881	EBF4	protein_coding	3716	1	1	0	1	1	0	0.218668845	1	1.979776325
ENSG00000088882	CPXM1	protein_coding	2391	0.251408901	1	0.817118649	0.010258846	0.188855889	1.481453817	0.607278107	1	0.332323562
ENSG00000088888	MAVS	protein_coding	4240	0.933901496	1	-0.013783141	0.630390106	1	0.079994618	0.219746788	1	-0.204391003
ENSG00000088899	LZTS3	protein_coding	5349	0.202293352	1	-0.218571978	0.20908345	0.951972115	0.215912611	0.003146321	0.097256453	0.507188048
ENSG00000088926	F11	protein_coding	4243	0.235742375	1	1.819027934	0.257057925	0.951972115	-1.819027934	0.915774319	1	0.16074839
ENSG00000088930	XRN2	protein_coding	3489	0.891738983	1	0.015083315	0.004370339	0.105894253	-0.316558947	0.728905436	1	0.038431996
ENSG00000088970	PLK1S1	processed_transcript	4802	0.444801066	1	0.121846805	0.226249485	0.951972115	0.192168123	0.441804282	1	-0.123687143
ENSG00000088986	DYNLL1	protein_coding	2957	0.850773381	1	0.020421694	0.334801152	1	-0.104788511	0.551852075	1	0.064629892
ENSG00000088992	TESC	protein_coding	1926	1	1	0	1	1	0	1	1	0
ENSG00000089006	SNX5	protein_coding	7894	0.391748879	1	-0.099786838	0.00043035	0.019421249	-0.411685696	0.352800524	1	0.108342607
ENSG00000089009	RPL6	protein_coding	4447	0.799077442	1	-0.02884624	0.001956468	0.059099624	-0.35146798	0.548125099	1	-0.068075952
ENSG00000089012	SIRPG	protein_coding	2242	0.091204789	1	-0.704902152	0.706358545	1	-0.183694785	0.027885023	0.39350375	-1.310798414
ENSG00000089022	MAPKAPK5	protein_coding	5576	0.564201983	1	-0.070333413	0.741287254	1	-0.040441631	0.531966882	1	0.07656719
ENSG00000089041	P2RX7	protein_coding	3587	0.0008699	0.073562538	1.038754478	2.57e-07	5.32e-05	-1.796440746	1.19e-06	0.000249591	-1.697628081
ENSG00000089048	ESF1	protein_coding	3216	0.833449927	1	-0.028490733	0.683901167	1	0.055218054	0.845104318	1	0.02652876
ENSG00000089050	RBBP9	protein_coding	3861	0.418873661	1	0.126317453	0.743351812	1	0.051145532	0.016035175	0.284817803	0.375787465
ENSG00000089053	ANAPC5	protein_coding	12304	0.687786042	1	-0.044513606	0.712947032	1	0.040776149	0.408799601	1	0.09158178
ENSG00000089057	SLC23A2	protein_coding	7523	0.202488208	1	-0.128400411	0.243943128	0.951972115	0.11752097	0.392632565	1	-0.086431967
ENSG00000089060	SLC8B1	protein_coding	6768	7.62e-05	0.009525846	0.469782179	0.778516164	1	0.03317401	0.004699895	0.127568298	0.332942787
ENSG00000089063	TMEM230	protein_coding	2038	0.820320685	1	-0.026193181	3.51e-05	0.002837496	0.477454525	0.0001129	0.00847775	0.445776759
ENSG00000089091	DZANK1	protein_coding	6637	0.848429219	1	-0.029197683	0.016112771	0.253217431	-0.382419193	0.026966452	0.386221938	-0.354052939
ENSG00000089094	KDM2B	protein_coding	13623	0.529640304	1	-0.079015568	0.962058717	1	0.005996271	0.443319303	1	0.096678398
ENSG00000089101	C20orf26	protein_coding	7319	0.041877709	0.951694109	-1.454571637	0.015013198	0.243008492	1.712806197	0.415940621	1	0.674003842
ENSG00000089116	LHX5	protein_coding	3125	0.250164709	1	-1.786105014	1	1	0	0.21765098	1	1.988814489
ENSG00000089123	TASP1	protein_coding	3365	0.739669085	1	-0.047605803	0.112688033	0.743369725	0.227211598	0.334409482	1	-0.140549129
ENSG00000089154	GCN1L1	protein_coding	9654	0.774546732	1	-0.035671772	0.834273037	1	0.026060843	0.03931598	0.483770777	0.256835933
ENSG00000089157	RPLP0	protein_coding	4001	0.766448857	1	-0.03189013	5.04e-05	0.003761101	-0.43614062	0.995622	1	-0.000589184
ENSG00000089159	PXN	protein_coding	7452	0.44021212	1	-0.094208782	0.410293402	1	0.100512801	0.000116968	0.008680865	0.471180878
ENSG00000089163	SIRT4	protein_coding	1222	0.537646471	1	0.270526477	0.016976979	0.262261794	0.928307516	0.002563933	0.084944624	1.159050053
ENSG00000089169	RPH3A	protein_coding	10381	0.381404283	1	-0.829217077	0.721946011	1	-0.413581825	0.787122858	1	-0.316659418
ENSG00000089177	KIF16B	protein_coding	6278	0.51511937	1	0.100523309	5.6e-06	0.000641867	0.693228655	0.690784873	1	-0.061886806
ENSG00000089195	TRMT6	protein_coding	3754	0.634954578	1	-0.058813474	0.77025797	1	0.036216928	0.267647183	1	0.137518521
ENSG00000089199	CHGB	protein_coding	4535	0.113754367	1	-0.283786061	0.000216178	0.011423701	0.659568588	0.010801277	0.222514683	-0.485970279
ENSG00000089220	PEBP1	protein_coding	1780	0.25653479	1	-0.166871598	0.365138564	1	0.133230789	0.984326027	1	-0.002891436
ENSG00000089225	TBX5	protein_coding	4363	0.75215911	1	0.159555452	0.725862455	1	-0.183726135	0.793217346	1	0.132914374
ENSG00000089234	BRAP	protein_coding	4686	0.542618323	1	0.069683928	0.34909814	1	0.107156417	0.069394909	0.655422667	0.207951928
ENSG00000089248	ERP29	protein_coding	3083	0.992261979	1	0.001660699	0.882275289	1	0.025364137	0.833297214	1	-0.036065042
ENSG00000089250	NOS1	protein_coding	13144	0.657614193	1	0.434642896	0.191781571	0.951972115	-1.575183874	0.822344104	1	0.210018312
ENSG00000089280	FUS	protein_coding	7218	0.81975256	1	-0.024156274	0.171992009	0.945844644	-0.144881487	0.453707529	1	-0.079471903
ENSG00000089289	IGBP1	protein_coding	1862	0.865828673	1	-0.019932232	0.603319202	1	0.061397204	0.060081311	0.60784837	0.222126687
ENSG00000089327	FXYD5	protein_coding	2993	0.858375048	1	0.034007436	0.085052883	0.689088076	-0.328676971	0.228222595	1	-0.229860812
ENSG00000089335	ZNF302	protein_coding	5032	0.407952654	1	-0.113365571	0.00608527	0.133433804	0.375502729	0.329626387	1	-0.134996691
ENSG00000089351	GRAMD1A	protein_coding	5942	0.446002341	1	0.104558367	0.093993405	0.700459863	0.229679867	7.26e-05	0.006119054	0.544933306
ENSG00000089356	FXYD3	protein_coding	3385	0.154402456	1	-1.187792054	0.481820681	1	-0.784340723	0.829199572	1	0.213432104
ENSG00000089472	HEPH	protein_coding	7113	0.064109368	1	-0.466832465	0.079662403	0.660731738	0.450902378	0.545791026	1	-0.169013964
ENSG00000089486	CDIP1	protein_coding	4268	0.262180965	1	-0.190381649	0.000347963	0.01654758	0.608005267	0.033229881	0.43535788	-0.364847564
ENSG00000089505	CMTM1	protein_coding	1467	0.739049055	1	0.08942583	0.103509983	0.738014242	-0.443944521	0.01660506	0.290244424	-0.661220652
ENSG00000089558	KCNH4	protein_coding	3924	0.008170254	0.380869177	2.554418853	0.335514981	1	-0.765961074	0.271740295	1	0.764339732
ENSG00000089597	GANAB	protein_coding	4933	0.824901526	1	0.021663455	0.907114889	1	0.011426199	0.584078024	1	0.053616308
ENSG00000089639	GMIP	protein_coding	3740	0.007118612	0.351152959	0.355260702	0.065443144	0.584463266	0.240778727	0.124298365	0.836888987	0.201552405
ENSG00000089682	RBM41	protein_coding	6105	0.753819507	1	-0.046456752	0.636224898	1	-0.070452722	0.505190688	1	0.099159905
ENSG00000089685	BIRC5	protein_coding	3815	0.200004028	1	-0.246609079	0.039807017	0.445016804	-0.396451141	0.473616829	1	-0.137973842
ENSG00000089692	LAG3	protein_coding	3056	0.467890363	1	0.201139693	0.000274096	0.01374299	-1.07548077	0.064317617	0.630182016	-0.529759233
ENSG00000089693	MLF2	protein_coding	3773	0.87002844	1	0.017389832	0.000786679	0.030656902	-0.357756683	0.371782352	1	-0.095021041
ENSG00000089737	DDX24	protein_coding	6007	0.69815116	1	-0.049675869	0.349445958	1	-0.119947566	0.101475814	0.781878	0.209921122
ENSG00000089775	ZBTB25	protein_coding	12229	0.94329105	1	-0.011541624	0.762188398	1	0.049168124	0.804083145	1	0.040375875
ENSG00000089818	NECAP1	protein_coding	4155	0.779854411	1	0.041861703	6.4e-05	0.004508271	0.59842767	0.000151245	0.010606652	0.567662632
ENSG00000089820	ARHGAP4	protein_coding	5580	0.374687377	1	-0.216451311	0.049118941	0.497257048	-0.54603616	0.00113687	0.04747046	-0.983062711
ENSG00000089847	ANKRD24	protein_coding	4474	0.065934117	1	-0.460183434	0.040896835	0.451959005	-0.58927	0.000942703	0.041427554	-1.031865755
ENSG00000089876	DHX32	protein_coding	3948	0.543617345	1	-0.080120358	0.006574915	0.140874834	0.358657798	0.036552394	0.460171372	0.276160965
ENSG00000089902	RCOR1	protein_coding	6202	0.275193202	1	-0.229494428	0.658621557	1	0.092959227	0.907975632	1	-0.02433693
ENSG00000089916	GPATCH2L	protein_coding	21987	0.316543119	1	0.145918118	0.62737104	1	-0.070728246	0.362329682	1	0.132707662
ENSG00000090006	LTBP4	protein_coding	8109	0.79324356	1	-0.040961245	0.121151482	0.767923844	-0.242734354	0.269425101	1	-0.172931665
ENSG00000090013	BLVRB	protein_coding	1665	0.878614597	1	-0.032002984	0.203208652	0.951972115	0.266758103	0.569030958	1	-0.11956983
ENSG00000090020	SLC9A1	protein_coding	5974	0.172365378	1	0.2888119	0.057734138	0.542464266	0.401664181	0.869069562	1	-0.034862073
ENSG00000090054	SPTLC1	protein_coding	3658	0.622878048	1	0.053131202	0.225517468	0.951972115	-0.131291322	0.243883681	1	0.126051638
ENSG00000090060	PAPOLA	protein_coding	12766	0.698002172	1	-0.058907956	0.894357066	1	-0.02016416	0.524206727	1	0.096716121
ENSG00000090061	CCNK	protein_coding	8220	0.72563524	1	-0.040503149	0.064601651	0.579712422	-0.213746704	0.805385797	1	0.028470926
ENSG00000090097	PCBP4	protein_coding	3686	0.521277404	1	-0.090775501	0.366408355	1	0.127974633	0.167688985	0.98295304	0.195602918
ENSG00000090104	RGS1	protein_coding	4117	0.253170014	1	-1.7612856	0.23079218	0.951972115	1.902070917	1	1	0
ENSG00000090238	YPEL3	protein_coding	3181	0.853727174	1	0.114714519	0.001983491	0.0597657	-2.589074903	0.008448019	0.188026743	-2.110827111
ENSG00000090263	MRPS33	protein_coding	1818	0.808803131	1	0.028649927	0.271530986	0.975921083	-0.130675142	0.206600065	1	-0.150437145
ENSG00000090266	NDUFB2	protein_coding	4447	0.757314003	1	-0.045211098	0.223688739	0.951972115	0.178119504	0.430869208	1	0.115419549
ENSG00000090273	NUDC	protein_coding	2856	0.846274079	1	0.023184783	0.378600376	1	-0.105344099	0.610633071	1	0.060911041
ENSG00000090316	MAEA	protein_coding	9857	0.450933432	1	-0.076642471	0.981806579	1	0.002322147	0.001308912	0.052059708	0.327139153
ENSG00000090372	STRN4	protein_coding	7641	0.656819375	1	0.05117464	0.027819362	0.357291953	0.253351351	0.001104856	0.046407607	0.37598462
ENSG00000090376	IRAK3	protein_coding	10004	0.811091634	1	-0.317625475	0.611959184	1	-0.798616206	0.13289556	0.858779081	-2.675181455
ENSG00000090382	LYZ	protein_coding	1764	0.584420032	1	0.424605616	0.401196445	1	-0.694804446	0.321901061	1	-0.858171983
ENSG00000090402	SI	protein_coding	6138	1	1	0	1	1	0	1	1	0
ENSG00000090432	MUL1	protein_coding	2436	0.788775887	1	-0.030262601	0.918249733	1	-0.011626304	0.885970137	1	0.016265617
ENSG00000090447	TFAP4	protein_coding	7867	0.561968788	1	-0.093258993	0.051541629	0.510501835	-0.314877823	0.447515724	1	0.122399341
ENSG00000090470	PDCD7	protein_coding	3263	0.803818393	1	0.04042191	0.026427324	0.346115321	0.36115416	0.032753968	0.432533067	0.347552754
ENSG00000090487	SPG21	protein_coding	3984	0.5304099	1	0.087252543	0.570015341	1	0.0789972	0.850201531	1	0.02628783
ENSG00000090512	FETUB	protein_coding	2024	0.775854886	1	-0.066398347	0.064335173	0.578054299	0.427053249	0.072250317	0.66969207	0.417815828
ENSG00000090520	DNAJB11	protein_coding	6040	0.029728185	0.814895238	0.266057279	0.008091376	0.160590881	0.323565702	0.295890007	1	0.127806306
ENSG00000090530	LEPREL1	protein_coding	5605	0.232390003	1	-1.582930393	0.947128722	1	0.110563502	0.908777212	1	0.183875182
ENSG00000090534	THPO	protein_coding	1915	0.474386058	1	0.132337887	1.08e-07	2.61e-05	0.956341787	1e-05	0.001288636	0.800150606
ENSG00000090539	CHRD	protein_coding	6620	0.72353536	1	-0.086561494	3.7e-07	6.98e-05	1.23377761	0.046972571	0.539029087	0.485245252
ENSG00000090554	FLT3LG	protein_coding	2902	0.035711149	0.908501338	0.500706352	0.019115352	0.283533259	-0.573370602	0.450132849	1	0.17413123
ENSG00000090565	RAB11FIP3	protein_coding	6317	0.162740732	1	-0.180285693	0.767055024	1	-0.038384812	0.415943604	1	-0.10562163
ENSG00000090581	GNPTG	protein_coding	3672	0.533276531	1	0.124955788	0.012081943	0.210375131	0.503157289	0.723866286	1	0.070907404
ENSG00000090612	ZNF268	protein_coding	6905	0.852179484	1	-0.028922279	0.581997721	1	0.085563026	0.074407831	0.678488619	-0.279672811
ENSG00000090615	GOLGA3	protein_coding	10550	0.058751391	1	0.194197472	0.501230986	1	0.069062584	0.560761031	1	0.05975587
ENSG00000090621	PABPC4	protein_coding	6782	0.127291362	1	-0.147869882	0.321005946	1	-0.096337652	0.902022927	1	-0.011951265
ENSG00000090659	CD209	protein_coding	4428	0.006775412	0.339441172	1.798852739	0.092768921	0.700459863	-1.050496656	0.20445153	1	-0.776442869
ENSG00000090661	CERS4	protein_coding	4059	1	1	0	0.086981261	0.690880021	2.693483075	0.030977988	0.418695794	3.307904788
ENSG00000090674	MCOLN1	protein_coding	3956	0.319554042	1	0.263887622	0.014992439	0.242773616	0.643705242	0.057034029	0.592939736	0.503669545
ENSG00000090686	USP48	protein_coding	9497	0.648208512	1	-0.055417527	0.194993644	0.951972115	-0.157727866	0.3948955	1	-0.103569159
ENSG00000090776	EFNB1	protein_coding	3314	0.564414673	1	0.096357106	0.243605683	0.951972115	0.19411925	0.501828461	1	0.112834442
ENSG00000090857	PDPR	protein_coding	9148	0.901704939	1	-0.012207982	0.374979197	1	0.087737354	2.25e-06	0.000406476	-0.470683146
ENSG00000090861	AARS	protein_coding	4498	0.726695592	1	-0.051203104	0.080926431	0.667027549	0.255819739	0.247452067	1	0.169527354
ENSG00000090863	GLG1	protein_coding	9550	0.71451535	1	-0.038155257	0.792341088	1	0.027477169	0.193361051	1	-0.135925142
ENSG00000090889	KIF4A	protein_coding	4723	0.288540492	1	-0.206194118	7.39e-05	0.005040487	-0.776212827	0.00079974	0.036742433	-0.655524726
ENSG00000090905	TNRC6A	protein_coding	12522	0.25188522	1	-0.137697595	0.552500105	1	0.071428074	0.400808264	1	0.10106588
ENSG00000090924	PLEKHG2	protein_coding	9199	0.282889232	1	0.161990493	0.737268493	1	-0.05061107	0.42274109	1	-0.121092752
ENSG00000090932	DLL3	protein_coding	2618	0.715540497	1	-0.090925734	0.470065005	1	-0.18735149	0.762517478	1	0.077407117
ENSG00000090971	NAT14	protein_coding	2163	0.954408946	1	0.007224123	0.850374886	1	-0.023910247	0.155034718	0.935999239	0.180015913
ENSG00000090975	PITPNM2	protein_coding	9165	0.016431586	0.595235618	-0.29321028	0.39771658	1	0.103573638	0.507507378	1	0.081264191
ENSG00000090989	EXOC1	protein_coding	5347	0.787253674	1	0.030348757	0.064008361	0.575849163	0.208245374	0.342035132	1	0.106975798
ENSG00000091009	RBM27	protein_coding	6900	0.393168048	1	-0.11562146	0.186106071	0.951972115	0.179138343	0.092575377	0.743651099	0.228005637
ENSG00000091010	POU4F3	protein_coding	1182	0.944070972	1	0.072892087	0.225958305	0.951972115	-1.554380529	0.841665682	1	0.207404615
ENSG00000091039	OSBPL8	protein_coding	9198	0.857558708	1	-0.036644357	0.956866624	1	-0.011045845	0.569589909	1	-0.116195919
ENSG00000091073	DTX2	protein_coding	5042	0.658374221	1	0.069348983	0.440001996	1	-0.121255639	0.307607975	1	0.160105203
ENSG00000091106	NLRC4	protein_coding	3624	0.320980775	1	0.76322793	0.69102151	1	0.291004386	0.007042235	0.167074666	-2.550562761
ENSG00000091127	PUS7	protein_coding	4421	0.067415192	1	-0.254169978	0.001203419	0.041943139	-0.45355194	0.63792319	1	-0.065647016
ENSG00000091128	LAMB4	protein_coding	7016	0.140884309	1	-0.648592308	0.701305996	1	0.186404901	0.520932273	1	-0.346561092
ENSG00000091129	NRCAM	protein_coding	7939	0.293623744	1	0.168540095	0.189384931	0.951972115	0.210489154	0.592500616	1	-0.085934367
ENSG00000091136	LAMB1	protein_coding	8140	0.068151419	1	-0.285641807	0.059638851	0.551980108	0.29502271	0.094001801	0.748948929	0.262322925
ENSG00000091137	SLC26A4	protein_coding	5800	0.043853877	0.959512084	-0.587366888	0.917894599	1	0.030210338	0.684989566	1	-0.119407625
ENSG00000091138	SLC26A3	protein_coding	3382	1	1	0	1	1	0	1	1	0
ENSG00000091140	DLD	protein_coding	5299	0.956718714	1	0.006630686	0.119340788	0.761704482	0.190328131	0.312053072	1	0.123593957
ENSG00000091157	WDR7	protein_coding	10685	0.87694796	1	-0.033150856	0.182180754	0.951972115	0.285426352	0.538923465	1	-0.132438966
ENSG00000091164	TXNL1	protein_coding	11298	0.703207352	1	-0.041912392	0.256672438	0.951972115	-0.125163197	0.589104916	1	0.05956016
ENSG00000091181	IL5RA	protein_coding	3377	0.693841189	1	-0.454575391	0.108556408	0.743369725	-2.596030739	0.661914576	1	-0.607488493
ENSG00000091262	ABCC6	protein_coding	7559	0.148270796	1	-1.526272652	0.113238321	0.743369725	-2.590356151	0.560979545	1	0.70226528
ENSG00000091317	CMTM6	protein_coding	4413	0.328474059	1	0.171996124	0.02699433	0.351229665	0.389446563	0.165317898	0.973095563	0.244199318
ENSG00000091409	ITGA6	protein_coding	6704	0.00012764	0.014968235	-0.470956528	0.000830616	0.031989896	0.410817578	0.000302404	0.017683387	0.444302953
ENSG00000091428	RAPGEF4	protein_coding	7161	0.116439265	1	0.620783537	0.180340254	0.951972115	-0.534988107	0.562916079	1	-0.226382933
ENSG00000091436	MLTK	protein_coding	13799	0.016786993	0.598589987	0.471528415	0.196827433	0.951972115	0.253956731	0.008265306	0.18525402	0.520663502
ENSG00000091482	SMPX	protein_coding	1040	0.318143198	1	-0.852966723	0.926659447	1	0.088750456	0.02836996	0.397399778	-3.486158595
ENSG00000091483	FH	protein_coding	2142	0.559080428	1	-0.058585127	0.075317995	0.636668518	-0.178887443	0.893369766	1	0.013470685
ENSG00000091490	SEL1L3	protein_coding	7483	0.932638663	1	0.010634584	0.000450774	0.020128996	0.442017976	3.88e-05	0.003748087	0.518756699
ENSG00000091513	TF	protein_coding	8565	0.302244961	1	-1.539778079	0.576249289	1	0.883855701	0.919900986	1	0.168505805
ENSG00000091527	CDV3	protein_coding	4367	0.026027478	0.756781605	0.224292938	0.02589306	0.341789461	0.224374749	0.017137296	0.29517219	0.240143228
ENSG00000091536	MYO15A	protein_coding	19117	0.784078588	1	0.223023622	0.942668706	1	0.058882052	0.532309442	1	0.496328243
ENSG00000091542	ALKBH5	protein_coding	3190	0.450795455	1	-0.079757191	0.083605694	0.681921328	-0.183605173	0.625304044	1	-0.051801885
ENSG00000091583	APOH	protein_coding	1332	0.45444971	1	-0.570757432	0.476667859	1	0.560240738	0.801805432	1	0.213574445
ENSG00000091592	NLRP1	protein_coding	12811	0.23619646	1	0.166354356	0.007797661	0.157180018	0.373801464	0.848330954	1	-0.026859281
ENSG00000091622	PITPNM3	protein_coding	10609	0.073039685	1	-0.64721894	0.556169321	1	-0.226361547	0.182016749	1	-0.532057121
ENSG00000091640	SPAG7	protein_coding	2831	0.873485332	1	0.026251265	0.529894347	1	0.103592191	0.566503324	1	0.094594127
ENSG00000091651	ORC6	protein_coding	4309	0.242981674	1	-0.163229329	0.0001888	0.010355076	-0.527583001	0.107456598	0.811312269	-0.226550759
ENSG00000091656	ZFHX4	protein_coding	15696	0.970544267	1	-0.014723533	0.042827423	0.461910879	0.766519373	0.290385123	1	0.412368454
ENSG00000091664	SLC17A6	protein_coding	4219	0.252393004	1	-1.767640717	0.23079218	0.951972115	1.902070917	1	1	0
ENSG00000091704	CPA1	protein_coding	2921	0.113461017	1	-2.533828644	0.098193097	0.714121172	2.683779128	0.004974192	0.132472455	4.261777639
ENSG00000091732	ZC3HC1	protein_coding	3011	0.884200662	1	-0.016478215	0.835776682	1	-0.023526419	0.858616632	1	0.020240393
ENSG00000091831	ESR1	protein_coding	13629	0.259288363	1	-0.318952672	6.18e-09	2.4e-06	1.543835086	0.004138692	0.11655883	0.797388943
ENSG00000091844	RGS17	protein_coding	7899	0.935754535	1	-0.023521219	0.03382894	0.403621025	0.620633134	0.768618948	1	0.085907316
ENSG00000091879	ANGPT2	protein_coding	6784	0.040497195	0.944177019	3.096571717	0.353863438	1	-1.198775159	0.057401231	0.595026214	-3.096571717
ENSG00000091947	TMEM101	protein_coding	3029	0.230850426	1	0.190458328	0.100855982	0.726330572	0.26023971	0.016966195	0.293439478	0.378967927
ENSG00000091972	CD200	protein_coding	2991	0.130065162	1	1.584451871	0.185340593	0.951972115	-1.392662424	0.061127805	0.612598267	-2.16991729
ENSG00000091986	CCDC80	protein_coding	5305	0.053377029	1	0.405557012	0.060133356	0.554696956	-0.394876647	0.162407851	0.962461121	0.292650774
ENSG00000092009	CMA1	protein_coding	937	0.233983014	1	1.834116319	0.255221227	0.951972115	-1.834116319	0.269537127	1	-1.834116319
ENSG00000092010	PSME1	protein_coding	1781	5.03e-05	0.006633416	0.527675632	0.275380653	0.983401762	-0.141453775	0.222849569	1	0.157955198
ENSG00000092020	PPP2R3C	protein_coding	3863	0.138262957	1	0.198064491	0.354434376	1	0.123504382	0.068409703	0.65026491	0.243161844
ENSG00000092036	HAUS4	protein_coding	2539	0.204660896	1	-0.227436671	0.000190923	0.010426603	-0.680289892	0.264233107	1	-0.201777635
ENSG00000092051	JPH4	protein_coding	5307	0.174378192	1	-0.484134509	0.565886242	1	-0.204449991	0.770931111	1	-0.103649992
ENSG00000092054	MYH7	protein_coding	6087	1	1	0	0.089134412	0.697531271	2.6943398	1	1	0
ENSG00000092067	CEBPE	protein_coding	1554	0.413929075	1	-0.82076112	0.931267041	1	0.097141414	0.060400001	0.609619733	-3.113054121
ENSG00000092068	SLC7A8	protein_coding	5942	0.605337603	1	0.167891823	0.032766084	0.395459807	-0.718453818	0.005685955	0.145700018	-0.950543974
ENSG00000092094	OSGEP	protein_coding	5041	0.64387894	1	0.064199872	0.718291853	1	-0.050200784	0.623082711	1	-0.06854256
ENSG00000092096	SLC22A17	protein_coding	4278	0.730314877	1	0.264023584	0.961134501	1	0.03607888	0.492470098	1	-0.554016141
ENSG00000092098	RNF31	protein_coding	4982	0.171750503	1	0.167294987	0.029227563	0.368539312	-0.26812483	0.006745635	0.162582051	-0.334288827
ENSG00000092108	SCFD1	protein_coding	6571	0.476509275	1	0.090740373	0.309641463	1	0.129466685	0.0023128	0.078671035	0.388502923
ENSG00000092140	G2E3	protein_coding	10025	0.540853262	1	-0.189326816	0.701133497	1	-0.118904496	0.485928471	1	0.215839493
ENSG00000092148	HECTD1	protein_coding	12417	0.866962032	1	-0.025002092	0.621481167	1	-0.073719716	0.948131168	1	-0.009713071
ENSG00000092199	HNRNPC	protein_coding	7315	0.300984525	1	-0.098639405	0.07188693	0.620431558	-0.171765474	0.230933053	1	-0.114318672
ENSG00000092200	RPGRIP1	protein_coding	5494	0.148867251	1	-1.895492546	0.547845819	1	0.877135328	0.276468613	1	-1.817563826
ENSG00000092201	SUPT16H	protein_coding	7151	0.184612712	1	-0.153917992	0.003537787	0.091463931	-0.338962246	0.953896378	1	-0.006709361
ENSG00000092203	TOX4	protein_coding	7076	0.34637527	1	0.106706323	0.020245282	0.293753577	0.26289439	0.091508452	0.737966529	0.191254972
ENSG00000092208	GEMIN2	protein_coding	2532	0.326367593	1	-0.15862664	0.374961182	1	-0.14472611	0.41247435	1	0.133205105
ENSG00000092295	TGM1	protein_coding	3735	0.923841847	1	0.024219725	0.322526662	1	-0.255891376	0.008406586	0.187373941	-0.709944545
ENSG00000092330	TINF2	protein_coding	2712	0.047180983	0.97448701	0.214466787	0.154714279	0.884436766	-0.153955212	0.836187437	1	0.022349004
ENSG00000092345	DAZL	protein_coding	3631	0.013612466	0.524380507	4.046503398	0.296268652	1	-1.396782169	0.020617191	0.33194459	-4.046503398
ENSG00000092377	TBL1Y	protein_coding	2407	0.25083279	1	-1.789620975	0.042223233	0.458188281	3.221948495	0.220005387	1	1.977917377
ENSG00000092421	SEMA6A	protein_coding	10956	0.555290542	1	-0.327292518	0.057843146	0.543076059	-1.296164984	0.086487704	0.717654092	-1.176068891
ENSG00000092439	TRPM7	protein_coding	9198	0.762542165	1	0.03927319	0.01002533	0.186009011	0.334709877	0.18275149	1	0.173290095
ENSG00000092445	TYRO3	protein_coding	6697	0.352920062	1	-0.145539013	0.337735951	1	-0.150668182	0.027901274	0.39350375	0.345012784
ENSG00000092470	WDR76	protein_coding	4078	0.45052112	1	-0.20463541	0.113561355	0.743369725	-0.430698013	0.982156458	1	-0.006070424
ENSG00000092529	CAPN3	protein_coding	5129	0.870052539	1	0.124369407	0.000558323	0.023717356	2.239297925	0.187582059	1	0.93289703
ENSG00000092531	SNAP23	protein_coding	5893	0.087605936	1	0.230281346	0.02303218	0.316541426	0.305408212	0.003236516	0.099067496	0.395985042
ENSG00000092607	TBX15	protein_coding	3806	0.284241714	1	1.333431675	0.631068767	1	0.473817896	0.054375628	0.580011671	-3.103606563
ENSG00000092621	PHGDH	protein_coding	5622	0.131501401	1	-0.237260413	0.003618733	0.093027873	-0.459810816	0.005207866	0.136997193	-0.441657471
ENSG00000092758	COL9A3	protein_coding	4831	0.382601967	1	-0.432745275	0.000751455	0.029592076	1.51443782	0.089332778	0.729374335	0.831329339
ENSG00000092820	EZR	protein_coding	3336	0.001403359	0.105503771	-0.356265604	0.385179217	1	-0.096957818	2.57e-06	0.000445371	0.52546644
ENSG00000092841	MYL6	protein_coding	4609	0.320337778	1	0.172048175	0.501239141	1	-0.116424778	0.602754834	1	0.090086356
ENSG00000092847	AGO1	protein_coding	12886	0.847473687	1	-0.028704321	0.137755347	0.829410667	0.221567354	0.006351315	0.156696108	0.407770138
ENSG00000092850	TEKT2	protein_coding	1978	0.932467746	1	0.06613314	0.894008795	1	0.1043861	0.219471604	1	-1.223136319
ENSG00000092853	CLSPN	protein_coding	5411	0.63746502	1	-0.074203796	0.000196216	0.010669894	-0.589871008	0.870459954	1	-0.025706513
ENSG00000092871	RFFL	protein_coding	8512	0.401652446	1	-0.095252931	1.89e-05	0.00172889	-0.490883552	0.66887209	1	-0.048783031
ENSG00000092929	UNC13D	protein_coding	7752	0.441003989	1	-0.153529091	0.440681321	1	-0.155664794	0.008428262	0.187783929	-0.542083574
ENSG00000092931	MFSD11	protein_coding	6587	0.262127035	1	0.181239107	0.00013322	0.007928099	0.616552221	0.475273715	1	0.115376023
ENSG00000092964	DPYSL2	protein_coding	7052	0.464386746	1	-0.183303796	0.049886443	0.501202121	-0.492843783	0.021559594	0.34040423	-0.578259973
ENSG00000092969	TGFB2	protein_coding	5151	0.758506226	1	0.083040297	0.013522903	0.226664364	-0.681691079	0.000196776	0.012800824	-1.049936621
ENSG00000092978	GPATCH2	protein_coding	8833	0.899304033	1	0.01701382	0.747716968	1	0.043310454	0.323287342	1	0.133086329
ENSG00000093000	NUP50	protein_coding	8318	0.600266997	1	-0.084404898	0.50866007	1	-0.106526404	0.291301581	1	0.170064105
ENSG00000093009	CDC45	protein_coding	2846	0.498776687	1	-0.110826644	0.023260269	0.318209838	-0.374327814	0.177719381	1	0.221191224
ENSG00000093010	COMT	protein_coding	5195	0.991467765	1	-0.001438606	0.596057969	1	0.07134891	0.66537779	1	0.058254574
ENSG00000093072	CECR1	protein_coding	5136	0.494766319	1	-0.487401741	0.607668259	1	-0.439718646	0.073100397	0.670807079	-2.028821801
ENSG00000093100	XXbac-B461K10.4	processed_transcript	4328	0.75982549	1	0.100885729	0.018013326	0.272778737	0.715332752	0.739160057	1	-0.115250308
ENSG00000093134	VNN3	protein_coding	3846	0.952239285	1	0.06216888	0.716578472	1	-0.410105756	0.385231226	1	-1.115261756
ENSG00000093144	ECHDC1	protein_coding	5678	0.815975592	1	0.031579608	0.695418776	1	0.053143992	0.707041304	1	-0.051073592
ENSG00000093167	LRRFIP2	protein_coding	10674	0.268339777	1	-0.138143209	0.671158429	1	-0.053124468	0.001924704	0.069320905	0.387661966
ENSG00000093183	SEC22C	protein_coding	8159	0.521829517	1	-0.085996353	0.14486397	0.853251597	-0.196383767	0.617279241	1	-0.067283513
ENSG00000093217	XYLB	protein_coding	5343	0.473729326	1	-0.110164049	0.863673986	1	0.026531739	0.621399719	1	-0.076717807
ENSG00000094631	HDAC6	protein_coding	10412	0.802521646	1	0.052133623	0.001372162	0.045818898	-0.674935835	0.001125015	0.047099004	-0.687917162
ENSG00000094661	OR1I1	protein_coding	1242	1	1	0	1	1	0	1	1	0
ENSG00000094755	GABRP	protein_coding	4621	1	1	0	1	1	0	1	1	0
ENSG00000094796	KRT31	protein_coding	1596	0.250164709	1	-1.786105014	1	1	0	1	1	0
ENSG00000094804	CDC6	protein_coding	3382	0.852144486	1	-0.022763313	0.00293526	0.079637213	-0.364785969	0.45685068	1	-0.091062977
ENSG00000094841	UPRT	protein_coding	2825	0.833996971	1	-0.033169465	4.22e-06	0.000512438	0.717109688	0.005107406	0.134891866	0.441509213
ENSG00000094880	CDC23	protein_coding	4616	0.470175895	1	-0.090124221	0.828347756	1	-0.027122733	0.392231246	1	0.107037203
ENSG00000094914	AAAS	protein_coding	4138	0.50112961	1	-0.084315455	0.03840754	0.435048941	-0.260703997	0.210070244	1	-0.157772471
ENSG00000094916	CBX5	protein_coding	12508	0.10309586	1	-0.337371559	1.79e-05	0.001659183	-0.894991888	0.356962997	1	-0.190635568
ENSG00000094963	FMO2	protein_coding	6239	1	1	0	0.093254189	0.700459863	2.695731221	1	1	0
ENSG00000094975	SUCO	protein_coding	7835	0.898777557	1	0.018921532	9.95e-06	0.001018901	0.658025391	1.47e-06	0.000296943	0.717933568
ENSG00000095002	MSH2	protein_coding	4552	0.336668728	1	-0.184330466	0.021077713	0.30163766	-0.444119178	0.852756649	1	-0.035638671
ENSG00000095015	MAP3K1	protein_coding	7716	0.546562581	1	-0.144220084	0.038044064	0.433211693	0.495724918	0.212766033	1	0.298669386
ENSG00000095059	DHPS	protein_coding	3006	0.445219135	1	0.082965929	0.033421124	0.400330498	-0.231837116	0.906610114	1	-0.012770848
ENSG00000095066	HOOK2	protein_coding	5950	0.021581578	0.681401754	0.319544743	0.619739575	1	-0.06885287	0.255021128	1	0.157616605
ENSG00000095110	NXPE1	protein_coding	4317	1	1	0	1	1	0	1	1	0
ENSG00000095139	ARCN1	protein_coding	4177	0.165139298	1	0.151322836	0.046173356	0.484858312	0.21733739	0.346476005	1	-0.102678801
ENSG00000095209	TMEM38B	protein_coding	4511	0.121674147	1	-0.248073587	0.001326981	0.044850397	0.514835539	0.477255059	1	0.114430805
ENSG00000095261	PSMD5	protein_coding	4432	0.271162765	1	-0.137571721	0.370004852	1	0.112335538	0.002060944	0.072665952	0.385841438
ENSG00000095303	PTGS1	protein_coding	5607	0.219664944	1	-0.42213673	0.84019346	1	0.069886694	0.894600736	1	0.046022311
ENSG00000095319	NUP188	protein_coding	8041	0.102676524	1	-0.179425123	0.760516246	1	0.033535747	0.196092128	1	0.14227001
ENSG00000095321	CRAT	protein_coding	3803	0.097817163	1	-0.301441607	0.526222959	1	0.115710451	0.005354449	0.13916542	-0.51447249
ENSG00000095370	SH2D3C	protein_coding	4599	0.146422349	1	0.820207848	0.232915534	0.951972115	0.569965433	0.448150378	1	-0.423572645
ENSG00000095380	NANS	protein_coding	4922	0.480538777	1	0.08969949	0.124735816	0.780777257	0.195113306	0.102925037	0.788307296	0.207433389
ENSG00000095383	TBC1D2	protein_coding	3563	0.01143918	0.473610308	-0.623486229	0.490530761	1	0.169898587	0.714645394	1	0.090205462
ENSG00000095397	DFNB31	protein_coding	5542	0.175484285	1	-0.225612102	0.321469457	1	0.165822467	0.002115106	0.073920745	-0.525833631
ENSG00000095464	PDE6C	protein_coding	3310	1	1	0	0.23185314	0.951972115	1.892954444	1	1	0
ENSG00000095485	CWF19L1	protein_coding	3985	0.806112506	1	-0.034179273	0.007282252	0.150466139	-0.376530587	0.585652987	1	-0.076229287
ENSG00000095539	SEMA4G	protein_coding	5253	0.487259302	1	-0.146046795	1.22e-06	0.000184511	1.009908568	0.336585794	1	0.203366514
ENSG00000095564	BTAF1	protein_coding	7673	0.966156449	1	0.006659689	0.590168957	1	0.084561497	0.292129308	1	-0.165653622
ENSG00000095574	IKZF5	protein_coding	4821	0.771113494	1	-0.057057734	0.267375177	0.969125729	0.217610642	0.059886184	0.606820758	0.36938184
ENSG00000095585	BLNK	protein_coding	3706	0.233983014	1	1.834116319	0.255221227	0.951972115	-1.834116319	0.269537127	1	-1.834116319
ENSG00000095587	TLL2	protein_coding	8151	0.551851156	1	-0.283592556	0.126917305	0.789459772	-0.879252277	0.716585248	1	-0.193041006
ENSG00000095596	CYP26A1	protein_coding	2485	0.940447379	1	0.0711757	0.195979933	0.951972115	-1.577989458	0.027200472	0.388350773	-3.479074802
ENSG00000095627	TDRD1	protein_coding	5256	0.236609419	1	1.811680847	0.257962512	0.951972115	-1.811680847	0.272346163	1	-1.811680847
ENSG00000095637	SORBS1	protein_coding	10819	0.201379803	1	0.376474995	0.243553741	0.951972115	0.332869287	0.540332487	1	-0.181785209
ENSG00000095713	CRTAC1	protein_coding	3531	0.235742375	1	1.819027934	0.257057925	0.951972115	-1.819027934	0.912292159	1	0.169786555
[truncated: 61,066 more rows]
