# Supplementary material for: The Combination of IFN β and TNF Induces an Antiviral and Immunoregulatory Program via Non-Canonical Pathways Involving STAT2 and IRF9
Source: Cells. 2019 Aug 17;8(8):919. doi: 10.3390/cells8080919 (PMC6721756; doi:10.3390/cells8080919)
Supplement: Supplementary file 1 [file cells-08-00919-s001.zip › Supplemental Figures revised/Supplemental Table S5_list_all_modules.xlsx]

## Sheet: all.modules
	ID	Title	Category	Annotated	Source	SourceID	original.ID	Number of genes
LI.M0	LI.M0	targets of FOSL1/2	TF targets	Yes	Li et al. 2013	LI	M0	12
LI.M1.0	LI.M1.0	integrin cell surface interactions (I)	molecular function	Yes	Li et al. 2013	LI	M1.0	29
LI.M1.1	LI.M1.1	integrin cell surface interactions (II)	molecular function	Yes	Li et al. 2013	LI	M1.1	12
LI.M2.0	LI.M2.0	extracellular matrix (I)	location	Yes	Li et al. 2013	LI	M2.0	30
LI.M2.1	LI.M2.1	extracellular matrix (II)	location	Yes	Li et al. 2013	LI	M2.1	45
LI.M2.2	LI.M2.2	extracellular matrix (III)	location	Yes	Li et al. 2013	LI	M2.2	14
LI.M3	LI.M3	regulation of signal transduction	signaling	Yes	Li et al. 2013	LI	M3	47
LI.M4.0	LI.M4.0	cell cycle and transcription	biological process	Yes	Li et al. 2013	LI	M4.0	335
LI.M4.1	LI.M4.1	cell cycle (I)	biological process	Yes	Li et al. 2013	LI	M4.1	145
LI.M4.2	LI.M4.2	PLK1 signaling events	signaling	Yes	Li et al. 2013	LI	M4.2	34
LI.M4.3	LI.M4.3	myeloid cell enriched receptors and transporters	immune	Yes	Li et al. 2013	LI	M4.3	31
LI.M4.4	LI.M4.4	mitotic cell cycle - DNA replication	biological process	Yes	Li et al. 2013	LI	M4.4	30
LI.M4.5	LI.M4.5	mitotic cell cycle in stimulated CD4 T cells	biological process	Yes	Li et al. 2013	LI	M4.5	35
LI.M4.6	LI.M4.6	cell division in stimulated CD4 T cells	biological process	Yes	Li et al. 2013	LI	M4.6	23
LI.M4.7	LI.M4.7	mitotic cell cycle	biological process	Yes	Li et al. 2013	LI	M4.7	21
LI.M4.8	LI.M4.8	cell division - E2F transcription network	biological process	Yes	Li et al. 2013	LI	M4.8	19
LI.M4.9	LI.M4.9	mitotic cell cycle in stimulated CD4 T cells	biological process	Yes	Li et al. 2013	LI	M4.9	16
LI.M4.10	LI.M4.10	cell cycle (II)	biological process	Yes	Li et al. 2013	LI	M4.10	14
LI.M4.11	LI.M4.11	mitotic cell cycle in stimulated CD4 T cells	biological process	Yes	Li et al. 2013	LI	M4.11	12
LI.M4.12	LI.M4.12	C-MYC transcriptional network	TF targets	Yes	Li et al. 2013	LI	M4.12	12
LI.M4.13	LI.M4.13	cell junction (GO)	location	Yes	Li et al. 2013	LI	M4.13	11
LI.M4.14	LI.M4.14	Rho GTPase cycle	signaling	Yes	Li et al. 2013	LI	M4.14	10
LI.M4.15	LI.M4.15	enriched in monocytes (I)	immune	Yes	Li et al. 2013	LI	M4.15	11
LI.M5.0	LI.M5.0	regulation of antigen presentation and immune response	immune	Yes	Li et al. 2013	LI	M5.0	81
LI.M5.1	LI.M5.1	T cell activation and signaling	immune	Yes	Li et al. 2013	LI	M5.1	26
LI.M6	LI.M6	mitotic cell division	biological process	Yes	Li et al. 2013	LI	M6	32
LI.M7.0	LI.M7.0	enriched in T cells (I)	immune	Yes	Li et al. 2013	LI	M7.0	62
LI.M7.1	LI.M7.1	T cell activation (I)	immune	Yes	Li et al. 2013	LI	M7.1	50
LI.M7.2	LI.M7.2	enriched in NK cells (I)	immune	Yes	Li et al. 2013	LI	M7.2	49
LI.M7.3	LI.M7.3	T cell activation (II)	immune	Yes	Li et al. 2013	LI	M7.3	31
LI.M7.4	LI.M7.4	T cell activation (III)	immune	Yes	Li et al. 2013	LI	M7.4	15
LI.M8	LI.M8	E2F transcription factor network	TF targets	Yes	Li et al. 2013	LI	M8	18
LI.M9	LI.M9	B cell development	immune	Yes	Li et al. 2013	LI	M9	11
LI.M10.0	LI.M10.0	E2F1 targets (Q3)	TF targets	Yes	Li et al. 2013	LI	M10.0	33
LI.M10.1	LI.M10.1	E2F1 targets (Q4)	TF targets	Yes	Li et al. 2013	LI	M10.1	21
LI.M11.0	LI.M11.0	enriched in monocytes (II)	immune	Yes	Li et al. 2013	LI	M11.0	189
LI.M11.1	LI.M11.1	blood coagulation	biological process	Yes	Li et al. 2013	LI	M11.1	22
LI.M11.2	LI.M11.2	formyl peptide receptor mediated neutrophil response	signaling	Yes	Li et al. 2013	LI	M11.2	10
LI.M12	LI.M12	CD28 costimulation	immune	Yes	Li et al. 2013	LI	M12	11
LI.M13	LI.M13	innate activation by cytosolic DNA sensing	immune	Yes	Li et al. 2013	LI	M13	11
LI.M14	LI.M14	T cell differentiation	immune	Yes	Li et al. 2013	LI	M14	12
LI.M15	LI.M15	Ran mediated mitosis	signaling	Yes	Li et al. 2013	LI	M15	13
LI.M16	LI.M16	TLR and inflammatory signaling	immune	Yes	Li et al. 2013	LI	M16	46
LI.M17.0	LI.M17.0	Hox cluster I	molecular function	Yes	Li et al. 2013	LI	M17.0	16
LI.M17.1	LI.M17.1	Hox cluster II	molecular function	Yes	Li et al. 2013	LI	M17.1	12
LI.M17.2	LI.M17.2	Hox cluster III	molecular function	Yes	Li et al. 2013	LI	M17.2	12
LI.M17.3	LI.M17.3	Hox cluster IV	molecular function	Yes	Li et al. 2013	LI	M17.3	10
LI.M18	LI.M18	T cell differentiation via ITK and PKC	immune	Yes	Li et al. 2013	LI	M18	11
LI.M19	LI.M19	T cell differentiation (Th2)	immune	Yes	Li et al. 2013	LI	M19	17
LI.M20	LI.M20	AP-1 transcription factor network	TF targets	Yes	Li et al. 2013	LI	M20	15
LI.M21	LI.M21	cell adhesion (lymphocyte homing)	molecular function	Yes	Li et al. 2013	LI	M21	10
LI.M22.0	LI.M22.0	mismatch repair (I)	biological process	Yes	Li et al. 2013	LI	M22.0	27
LI.M22.1	LI.M22.1	mismatch repair (II)	biological process	Yes	Li et al. 2013	LI	M22.1	13
LI.M23	LI.M23	RA, WNT, CSF receptors network (monocyte)	immune	Yes	Li et al. 2013	LI	M23	12
LI.M24	LI.M24	cell activation (IL15, IL23, TNF)	immune	Yes	Li et al. 2013	LI	M24	15
LI.M25	LI.M25	TLR8-BAFF network	immune	Yes	Li et al. 2013	LI	M25	10
LI.M26.0	LI.M26.0	TBA		No	Li et al. 2013	LI	M26.0	31
LI.M26.1	LI.M26.1	TBA		No	Li et al. 2013	LI	M26.1	23
LI.M26.2	LI.M26.2	TBA		No	Li et al. 2013	LI	M26.2	15
LI.M27.0	LI.M27.0	chemokine cluster (I)	immune	Yes	Li et al. 2013	LI	M27.0	26
LI.M27.1	LI.M27.1	chemokine cluster (II)	immune	Yes	Li et al. 2013	LI	M27.1	15
LI.M28	LI.M28	antigen presentation (lipids and proteins)	immune	Yes	Li et al. 2013	LI	M28	11
LI.M29	LI.M29	proinflammatory cytokines and chemokines	immune	Yes	Li et al. 2013	LI	M29	12
LI.M30	LI.M30	cell movement, Adhesion & Platelet activation	biological process	Yes	Li et al. 2013	LI	M30	20
LI.M31	LI.M31	cell cycle and growth arrest	biological process	Yes	Li et al. 2013	LI	M31	12
LI.M32.0	LI.M32.0	platelet activation (I)	biological process	Yes	Li et al. 2013	LI	M32.0	23
LI.M32.1	LI.M32.1	platelet activation (II)	biological process	Yes	Li et al. 2013	LI	M32.1	21
LI.M32.2	LI.M32.2	CORO1A-DEF6 network (I)	immune	Yes	Li et al. 2013	LI	M32.2	20
LI.M32.3	LI.M32.3	KLF12 targets network	TF targets	Yes	Li et al. 2013	LI	M32.3	17
LI.M32.4	LI.M32.4	CORO1A-DEF6 network (II)	immune	Yes	Li et al. 2013	LI	M32.4	15
LI.M32.5	LI.M32.5	TBA		No	Li et al. 2013	LI	M32.5	15
LI.M32.6	LI.M32.6	TBA		No	Li et al. 2013	LI	M32.6	13
LI.M32.7	LI.M32.7	TBA		No	Li et al. 2013	LI	M32.7	11
LI.M32.8	LI.M32.8	cytoskeletal remodeling	biological process	Yes	Li et al. 2013	LI	M32.8	10
LI.M33	LI.M33	inflammatory response	immune	Yes	Li et al. 2013	LI	M33	11
LI.M34	LI.M34	cytoskeletal remodeling (enriched for SRF targets)	biological process	Yes	Li et al. 2013	LI	M34	10
LI.M35.0	LI.M35.0	signaling in T cells (I)	immune	Yes	Li et al. 2013	LI	M35.0	14
LI.M35.1	LI.M35.1	signaling in T cells (II)	immune	Yes	Li et al. 2013	LI	M35.1	11
LI.M36	LI.M36	T cell surface, activation	immune	Yes	Li et al. 2013	LI	M36	12
LI.M37.0	LI.M37.0	immune activation - generic cluster	immune	Yes	Li et al. 2013	LI	M37.0	347
LI.M37.1	LI.M37.1	enriched in neutrophils (I)	immune	Yes	Li et al. 2013	LI	M37.1	52
LI.M37.2	LI.M37.2	endoplasmic reticulum	location	Yes	Li et al. 2013	LI	M37.2	19
LI.M37.3	LI.M37.3	cell division	biological process	Yes	Li et al. 2013	LI	M37.3	10
LI.M38	LI.M38	chemokines and receptors	immune	Yes	Li et al. 2013	LI	M38	11
LI.M39	LI.M39	integrin mediated leukocyte migration	biological process	Yes	Li et al. 2013	LI	M39	10
LI.M40	LI.M40	complement and other receptors in DCs	immune	Yes	Li et al. 2013	LI	M40	13
LI.M41.0	LI.M41.0	TBA		No	Li et al. 2013	LI	M41.0	17
LI.M41.1	LI.M41.1	TBA		No	Li et al. 2013	LI	M41.1	15
LI.M41.2	LI.M41.2	TBA		No	Li et al. 2013	LI	M41.2	14
LI.M41.3	LI.M41.3	TBA		No	Li et al. 2013	LI	M41.3	10
LI.M41.4	LI.M41.4	ATF targets network	TF targets	Yes	Li et al. 2013	LI	M41.4	10
LI.M42	LI.M42	platelet activation (III)	biological process	Yes	Li et al. 2013	LI	M42	10
LI.M43.0	LI.M43.0	myeloid, dendritic cell activation via NFkB (I)	immune	Yes	Li et al. 2013	LI	M43.0	15
LI.M43.1	LI.M43.1	myeloid, dendritic cell activation via NFkB (II)	immune	Yes	Li et al. 2013	LI	M43.1	14
LI.M44	LI.M44	T cell signaling and costimulation	immune	Yes	Li et al. 2013	LI	M44	10
LI.M45	LI.M45	leukocyte activation and migration	biological process	Yes	Li et al. 2013	LI	M45	11
LI.M46	LI.M46	cell division stimulated CD4+ T cells	biological process	Yes	Li et al. 2013	LI	M46	28
LI.M47.0	LI.M47.0	enriched in B cells (I)	immune	Yes	Li et al. 2013	LI	M47.0	53
LI.M47.1	LI.M47.1	enriched in B cells (II)	immune	Yes	Li et al. 2013	LI	M47.1	42
LI.M47.2	LI.M47.2	enriched in B cells (III)	immune	Yes	Li et al. 2013	LI	M47.2	36
LI.M47.3	LI.M47.3	enriched in B cells (IV)	immune	Yes	Li et al. 2013	LI	M47.3	16
LI.M47.4	LI.M47.4	enriched in B cells (V)	immune	Yes	Li et al. 2013	LI	M47.4	11
LI.M48	LI.M48	TBA		No	Li et al. 2013	LI	M48	13
LI.M49	LI.M49	transcription regulation in cell development	biological process	Yes	Li et al. 2013	LI	M49	47
LI.M50	LI.M50	CD1 and other DC receptors	immune	Yes	Li et al. 2013	LI	M50	10
LI.M51	LI.M51	cell adhesion	molecular function	Yes	Li et al. 2013	LI	M51	38
LI.M52	LI.M52	T cell activation (IV)	immune	Yes	Li et al. 2013	LI	M52	13
LI.M53	LI.M53	inflammasome receptors and signaling	immune	Yes	Li et al. 2013	LI	M53	12
LI.M54	LI.M54	BCR signaling	immune	Yes	Li et al. 2013	LI	M54	12
LI.M55	LI.M55	TBA		No	Li et al. 2013	LI	M55	12
LI.M56	LI.M56	suppression of MAPK signaling	signaling	Yes	Li et al. 2013	LI	M56	12
LI.M57	LI.M57	immuregulation - monocytes, T and B cells	immune	Yes	Li et al. 2013	LI	M57	13
LI.M58	LI.M58	B cell development/activation	immune	Yes	Li et al. 2013	LI	M58	11
LI.M59	LI.M59	CCR1, 7 and cell signaling	immune	Yes	Li et al. 2013	LI	M59	10
LI.M60	LI.M60	lymphocyte generic cluster	immune	Yes	Li et al. 2013	LI	M60	17
LI.M61.0	LI.M61.0	enriched in NK cells (II)	immune	Yes	Li et al. 2013	LI	M61.0	24
LI.M61.1	LI.M61.1	enriched in NK cells (KIR cluster)	immune	Yes	Li et al. 2013	LI	M61.1	13
LI.M61.2	LI.M61.2	enriched in NK cells (receptor activation)	immune	Yes	Li et al. 2013	LI	M61.2	16
LI.M62.0	LI.M62.0	T & B cell development, activation	immune	Yes	Li et al. 2013	LI	M62.0	44
LI.M62.1	LI.M62.1	enriched for unknown TF motif CTCNANGTGNY	TF targets	Yes	Li et al. 2013	LI	M62.1	12
LI.M63	LI.M63	regulation of localization (GO)	biological process	Yes	Li et al. 2013	LI	M63	12
LI.M64	LI.M64	enriched in activated dendritic cells/monocytes	immune	Yes	Li et al. 2013	LI	M64	17
LI.M65	LI.M65	IL2, IL7, TCR network	immune	Yes	Li et al. 2013	LI	M65	14
LI.M66	LI.M66	TBA		No	Li et al. 2013	LI	M66	17
LI.M67	LI.M67	activated dendritic cells	immune	Yes	Li et al. 2013	LI	M67	12
LI.M68	LI.M68	RIG-1 like receptor signaling	immune	Yes	Li et al. 2013	LI	M68	10
LI.M69	LI.M69	enriched in B cells (VI)	immune	Yes	Li et al. 2013	LI	M69	20
LI.M70.0	LI.M70.0	TBA		No	Li et al. 2013	LI	M70.0	23
LI.M70.1	LI.M70.1	TBA		No	Li et al. 2013	LI	M70.1	10
LI.M71	LI.M71	enriched in antigen presentation (I)	immune	Yes	Li et al. 2013	LI	M71	18
LI.M72.0	LI.M72.0	TBA		No	Li et al. 2013	LI	M72.0	24
LI.M72.1	LI.M72.1	TBA		No	Li et al. 2013	LI	M72.1	17
LI.M72.2	LI.M72.2	TBA		No	Li et al. 2013	LI	M72.2	12
LI.M73	LI.M73	enriched in monocytes (III)	immune	Yes	Li et al. 2013	LI	M73	12
LI.M74	LI.M74	transcriptional targets of glucocorticoid receptor	TF targets	Yes	Li et al. 2013	LI	M74	13
LI.M75	LI.M75	antiviral IFN signature	immune	Yes	Li et al. 2013	LI	M75	22
LI.M76	LI.M76	DNA repair	biological process	Yes	Li et al. 2013	LI	M76	22
LI.M77	LI.M77	collagen, TGFB family et al	molecular function	Yes	Li et al. 2013	LI	M77	35
LI.M78	LI.M78	myeloid cell cytokines, metallopeptidases and laminins	immune	Yes	Li et al. 2013	LI	M78	11
LI.M79	LI.M79	TBA		No	Li et al. 2013	LI	M79	10
LI.M80	LI.M80	TBA		No	Li et al. 2013	LI	M80	20
LI.M81	LI.M81	enriched in myeloid cells and monocytes	immune	Yes	Li et al. 2013	LI	M81	35
LI.M82	LI.M82	signal transduction, plasma membrane	signaling	Yes	Li et al. 2013	LI	M82	13
LI.M83	LI.M83	enriched in naive and memory B cells	immune	Yes	Li et al. 2013	LI	M83	10
LI.M84	LI.M84	integrins and cell adhesion	molecular function	Yes	Li et al. 2013	LI	M84	10
LI.M85	LI.M85	platelet activation and degranulation	biological process	Yes	Li et al. 2013	LI	M85	12
LI.M86.0	LI.M86.0	chemokines and inflammatory molecules in myeloid cells	immune	Yes	Li et al. 2013	LI	M86.0	20
LI.M86.1	LI.M86.1	proinflammatory dendritic cell, myeloid cell response	immune	Yes	Li et al. 2013	LI	M86.1	14
LI.M87	LI.M87	transmembrane transport (I)	molecular function	Yes	Li et al. 2013	LI	M87	24
LI.M88.0	LI.M88.0	leukocyte migration	biological process	Yes	Li et al. 2013	LI	M88.0	51
LI.M88.1	LI.M88.1	enriched in hepatocyte nuclear factors (I)	molecular function	Yes	Li et al. 2013	LI	M88.1	13
LI.M88.2	LI.M88.2	enriched in hepatocyte nuclear factors (II)	molecular function	Yes	Li et al. 2013	LI	M88.2	12
LI.M89.0	LI.M89.0	putative targets of PAX3	TF targets	Yes	Li et al. 2013	LI	M89.0	16
LI.M89.1	LI.M89.1	putative targets of PAX3	TF targets	Yes	Li et al. 2013	LI	M89.1	10
LI.M90	LI.M90	TBA		No	Li et al. 2013	LI	M90	12
LI.M91	LI.M91	adhesion and migration, chemotaxis	biological process	Yes	Li et al. 2013	LI	M91	13
LI.M92	LI.M92	lipid metabolism, endoplasmic reticulum	molecular function	Yes	Li et al. 2013	LI	M92	10
LI.M93	LI.M93	TBA		No	Li et al. 2013	LI	M93	10
LI.M94	LI.M94	growth factor induced, enriched in nuclear receptor subfamily 4	signaling	Yes	Li et al. 2013	LI	M94	12
LI.M95.0	LI.M95.0	enriched in antigen presentation (II)	immune	Yes	Li et al. 2013	LI	M95.0	24
LI.M95.1	LI.M95.1	enriched in antigen presentation (III)	immune	Yes	Li et al. 2013	LI	M95.1	16
LI.M96	LI.M96	Hox cluster V	molecular function	Yes	Li et al. 2013	LI	M96	10
LI.M97	LI.M97	enriched for SMAD2/3 signaling	signaling	Yes	Li et al. 2013	LI	M97	10
LI.M98.0	LI.M98.0	TBA		No	Li et al. 2013	LI	M98.0	18
LI.M98.1	LI.M98.1	TBA		No	Li et al. 2013	LI	M98.1	10
LI.M99	LI.M99	TBA		No	Li et al. 2013	LI	M99	10
LI.M100	LI.M100	MAPK, RAS signaling	signaling	Yes	Li et al. 2013	LI	M100	10
LI.M101	LI.M101	phosphatidylinositol signaling system	signaling	Yes	Li et al. 2013	LI	M101	14
LI.M102	LI.M102	TBA		No	Li et al. 2013	LI	M102	12
LI.M103	LI.M103	cell cycle (III)	biological process	Yes	Li et al. 2013	LI	M103	51
LI.M104	LI.M104	TBA		No	Li et al. 2013	LI	M104	10
LI.M105	LI.M105	TBA		No	Li et al. 2013	LI	M105	18
LI.M106.0	LI.M106.0	nuclear pore complex	molecular function	Yes	Li et al. 2013	LI	M106.0	17
LI.M106.1	LI.M106.1	nuclear pore complex (mitosis)	molecular function	Yes	Li et al. 2013	LI	M106.1	11
LI.M107	LI.M107	Hox cluster VI	molecular function	Yes	Li et al. 2013	LI	M107	11
LI.M108	LI.M108	TBA		No	Li et al. 2013	LI	M108	11
LI.M109	LI.M109	receptors, cell migration	molecular function	Yes	Li et al. 2013	LI	M109	15
LI.M110	LI.M110	axon guidance	biological process	Yes	Li et al. 2013	LI	M110	10
LI.M111.0	LI.M111.0	viral sensing & immunity; IRF2 targets network (I)	immune	Yes	Li et al. 2013	LI	M111.0	17
LI.M111.1	LI.M111.1	viral sensing & immunity; IRF2 targets network (II)	immune	Yes	Li et al. 2013	LI	M111.1	11
LI.M112.0	LI.M112.0	complement activation (I)	immune	Yes	Li et al. 2013	LI	M112.0	17
LI.M112.1	LI.M112.1	complement activation (II)	immune	Yes	Li et al. 2013	LI	M112.1	10
LI.M113	LI.M113	golgi membrane (I)	location	Yes	Li et al. 2013	LI	M113	10
LI.M114.0	LI.M114.0	TBA		No	Li et al. 2013	LI	M114.0	39
LI.M114.1	LI.M114.1	glycerophospholipid metabolism	molecular function	Yes	Li et al. 2013	LI	M114.1	11
LI.M115	LI.M115	cytokines - recepters cluster	immune	Yes	Li et al. 2013	LI	M115	11
LI.M116	LI.M116	TBA		No	Li et al. 2013	LI	M116	13
LI.M117	LI.M117	cell adhesion (GO)	molecular function	Yes	Li et al. 2013	LI	M117	21
LI.M118.0	LI.M118.0	enriched in monocytes (IV)	immune	Yes	Li et al. 2013	LI	M118.0	57
LI.M118.1	LI.M118.1	enriched in monocytes (surface)	immune	Yes	Li et al. 2013	LI	M118.1	17
LI.M119	LI.M119	enriched in activated dendritic cells (I)	immune	Yes	Li et al. 2013	LI	M119	11
LI.M120	LI.M120	TBA		No	Li et al. 2013	LI	M120	11
LI.M121	LI.M121	TBA		No	Li et al. 2013	LI	M121	12
LI.M122	LI.M122	enriched for cell migration	biological process	Yes	Li et al. 2013	LI	M122	11
LI.M123	LI.M123	enriched in B cell differentiation	immune	Yes	Li et al. 2013	LI	M123	13
LI.M124	LI.M124	enriched in membrane proteins	location	Yes	Li et al. 2013	LI	M124	19
LI.M125	LI.M125	TBA		No	Li et al. 2013	LI	M125	11
LI.M126	LI.M126	double positive thymocytes	immune	Yes	Li et al. 2013	LI	M126	14
LI.M127	LI.M127	type I interferon response	immune	Yes	Li et al. 2013	LI	M127	12
LI.M128	LI.M128	TBA		No	Li et al. 2013	LI	M128	12
LI.M129	LI.M129	inositol phosphate metabolism	molecular function	Yes	Li et al. 2013	LI	M129	13
LI.M130	LI.M130	enriched in G-protein coupled receptors	molecular function	Yes	Li et al. 2013	LI	M130	10
LI.M131	LI.M131	TBA		No	Li et al. 2013	LI	M131	14
LI.M132	LI.M132	recruitment of neutrophils	immune	Yes	Li et al. 2013	LI	M132	11
LI.M133.0	LI.M133.0	cell adhesion, membrane	molecular function	Yes	Li et al. 2013	LI	M133.0	14
LI.M133.1	LI.M133.1	cell cell adhesion	molecular function	Yes	Li et al. 2013	LI	M133.1	11
LI.M134	LI.M134	Membrane, ER proteins	location	Yes	Li et al. 2013	LI	M134	17
LI.M135.0	LI.M135.0	enriched in plasma membrane proteins (I)	location	Yes	Li et al. 2013	LI	M135.0	17
LI.M135.1	LI.M135.1	enriched in plasma membrane proteins (II)	location	Yes	Li et al. 2013	LI	M135.1	16
LI.M136	LI.M136	TBA		No	Li et al. 2013	LI	M136	17
LI.M137	LI.M137	TBA		No	Li et al. 2013	LI	M137	16
LI.M138	LI.M138	enriched for ubiquitination	molecular function	Yes	Li et al. 2013	LI	M138	11
LI.M139	LI.M139	lysosomal/endosomal proteins	location	Yes	Li et al. 2013	LI	M139	11
LI.M140	LI.M140	extracellular matrix, complement	location	Yes	Li et al. 2013	LI	M140	14
LI.M141	LI.M141	TBA		No	Li et al. 2013	LI	M141	28
LI.M142	LI.M142	transmembrane and ion transporters (I)	molecular function	Yes	Li et al. 2013	LI	M142	13
LI.M143	LI.M143	nuclear pore, transport; mRNA splicing, processing	molecular function	Yes	Li et al. 2013	LI	M143	11
LI.M144	LI.M144	cell cycle, ATP binding	biological process	Yes	Li et al. 2013	LI	M144	16
LI.M145.0	LI.M145.0	cytoskeleton/actin (SRF transcription targets)	molecular function	Yes	Li et al. 2013	LI	M145.0	16
LI.M145.1	LI.M145.1	cytoskeleton/actin (SRF transcription targets)	molecular function	Yes	Li et al. 2013	LI	M145.1	14
LI.M146	LI.M146	MHC-TLR7-TLR8 cluster	immune	Yes	Li et al. 2013	LI	M146	17
LI.M147	LI.M147	intracellular transport	molecular function	Yes	Li et al. 2013	LI	M147	17
LI.M148	LI.M148	TBA		No	Li et al. 2013	LI	M148	11
LI.M149	LI.M149	TBA		No	Li et al. 2013	LI	M149	10
LI.M150	LI.M150	innate antiviral response	immune	Yes	Li et al. 2013	LI	M150	12
LI.M151	LI.M151	TBA		No	Li et al. 2013	LI	M151	10
LI.M152.0	LI.M152.0	TBA (source: B cells)		No	Li et al. 2013	LI	M152.0	25
LI.M152.1	LI.M152.1	TBA (source: naive B cells)		No	Li et al. 2013	LI	M152.1	21
LI.M152.2	LI.M152.2	TBA (source: memory B cells)		No	Li et al. 2013	LI	M152.2	18
LI.M153	LI.M153	TBA		No	Li et al. 2013	LI	M153	16
LI.M154.0	LI.M154.0	amino acid metabolism and transport	molecular function	Yes	Li et al. 2013	LI	M154.0	33
LI.M154.1	LI.M154.1	transmembrane transport (SLC cluster)	molecular function	Yes	Li et al. 2013	LI	M154.1	17
LI.M155	LI.M155	G protein coupled receptors cluster	molecular function	Yes	Li et al. 2013	LI	M155	10
LI.M156.0	LI.M156.0	plasma cells & B cells, immunoglobulins	immune	Yes	Li et al. 2013	LI	M156.0	43
LI.M156.1	LI.M156.1	plasma cells, immunoglobulins	immune	Yes	Li et al. 2013	LI	M156.1	36
LI.M157	LI.M157	enriched in NK cells (III)	immune	Yes	Li et al. 2013	LI	M157	14
LI.M158.0	LI.M158.0	interferon alpha response (I)	immune	Yes	Li et al. 2013	LI	M158.0	16
LI.M158.1	LI.M158.1	interferon alpha response (II)	immune	Yes	Li et al. 2013	LI	M158.1	13
LI.M159	LI.M159	G protein mediated calcium signaling	signaling	Yes	Li et al. 2013	LI	M159	10
LI.M160	LI.M160	leukocyte differentiation	biological process	Yes	Li et al. 2013	LI	M160	16
LI.M161	LI.M161	TBA		No	Li et al. 2013	LI	M161	14
LI.M162.0	LI.M162.0	plasma membrane, cell junction	location	Yes	Li et al. 2013	LI	M162.0	18
LI.M162.1	LI.M162.1	cell junction	location	Yes	Li et al. 2013	LI	M162.1	11
LI.M163	LI.M163	enriched in neutrophils (II)	immune	Yes	Li et al. 2013	LI	M163	14
LI.M164	LI.M164	xenobiotic metabolism	molecular function	Yes	Li et al. 2013	LI	M164	10
LI.M165	LI.M165	enriched in activated dendritic cells (II)	immune	Yes	Li et al. 2013	LI	M165	35
LI.M166	LI.M166	TBA		No	Li et al. 2013	LI	M166	18
LI.M167	LI.M167	enriched in cell cycle	biological process	Yes	Li et al. 2013	LI	M167	15
LI.M168	LI.M168	enriched in dendritic cells	immune	Yes	Li et al. 2013	LI	M168	19
LI.M169	LI.M169	mitosis (TF motif CCAATNNSNNNGCG)	biological process	Yes	Li et al. 2013	LI	M169	16
LI.M170	LI.M170	TBA		No	Li et al. 2013	LI	M170	12
LI.M171	LI.M171	heme biosynthesis (I)	biological process	Yes	Li et al. 2013	LI	M171	11
LI.M172	LI.M172	enriched for TF motif TTCNRGNNNNTTC	TF targets	Yes	Li et al. 2013	LI	M172	10
LI.M173	LI.M173	erythrocyte differentiation	biological process	Yes	Li et al. 2013	LI	M173	14
LI.M174	LI.M174	TBA		No	Li et al. 2013	LI	M174	24
LI.M175	LI.M175	cell development	biological process	Yes	Li et al. 2013	LI	M175	13
LI.M176	LI.M176	TBA		No	Li et al. 2013	LI	M176	10
LI.M177.0	LI.M177.0	TBA		No	Li et al. 2013	LI	M177.0	35
LI.M177.1	LI.M177.1	TBA		No	Li et al. 2013	LI	M177.1	15
LI.M178	LI.M178	enriched for promoter motif NATCACGTGAY (putative SREBF1 targets)	TF targets	Yes	Li et al. 2013	LI	M178	10
LI.M179	LI.M179	enriched for TF motif PAX3	TF targets	Yes	Li et al. 2013	LI	M179	10
LI.M180	LI.M180	TBA		No	Li et al. 2013	LI	M180	11
LI.M181	LI.M181	nucleotide metabolism	molecular function	Yes	Li et al. 2013	LI	M181	10
LI.M182	LI.M182	enriched in DNA interacting proteins	molecular function	Yes	Li et al. 2013	LI	M182	16
LI.M183	LI.M183	TBA		No	Li et al. 2013	LI	M183	10
LI.M184.0	LI.M184.0	TBA		No	Li et al. 2013	LI	M184.0	18
LI.M184.1	LI.M184.1	TBA		No	Li et al. 2013	LI	M184.1	11
LI.M185	LI.M185	TBA		No	Li et al. 2013	LI	M185	14
LI.M186	LI.M186	TBA		No	Li et al. 2013	LI	M186	12
LI.M187	LI.M187	metabolism in mitochondria, peroxisome	location	Yes	Li et al. 2013	LI	M187	12
LI.M188	LI.M188	TBA		No	Li et al. 2013	LI	M188	10
LI.M189	LI.M189	extracellular region cluster (GO)	location	Yes	Li et al. 2013	LI	M189	16
LI.M190	LI.M190	TBA		No	Li et al. 2013	LI	M190	11
LI.M191	LI.M191	transmembrane transport (II)	molecular function	Yes	Li et al. 2013	LI	M191	18
LI.M192	LI.M192	TBA		No	Li et al. 2013	LI	M192	12
LI.M193	LI.M193	TBA		No	Li et al. 2013	LI	M193	11
LI.M194	LI.M194	TBA		No	Li et al. 2013	LI	M194	14
LI.M195	LI.M195	muscle contraction, SRF targets	molecular function	Yes	Li et al. 2013	LI	M195	12
LI.M196	LI.M196	platelet activation - actin binding	molecular function	Yes	Li et al. 2013	LI	M196	17
LI.M197	LI.M197	TBA		No	Li et al. 2013	LI	M197	14
LI.M198	LI.M198	TBA		No	Li et al. 2013	LI	M198	12
LI.M199	LI.M199	platelet activation & blood coagulation	biological process	Yes	Li et al. 2013	LI	M199	15
LI.M200	LI.M200	antigen processing and presentation	immune	Yes	Li et al. 2013	LI	M200	11
LI.M201	LI.M201	TBA		No	Li et al. 2013	LI	M201	19
LI.M202	LI.M202	enriched in extracellular matrix & associated proteins	location	Yes	Li et al. 2013	LI	M202	12
LI.M203	LI.M203	TBA		No	Li et al. 2013	LI	M203	13
LI.M204.0	LI.M204.0	chaperonin mediated protein folding (I)	biological process	Yes	Li et al. 2013	LI	M204.0	14
LI.M204.1	LI.M204.1	chaperonin mediated protein folding (II)	biological process	Yes	Li et al. 2013	LI	M204.1	10
LI.M205	LI.M205	TBA		No	Li et al. 2013	LI	M205	11
LI.M206	LI.M206	Wnt signaling pathway	signaling	Yes	Li et al. 2013	LI	M206	14
LI.M207	LI.M207	TBA		No	Li et al. 2013	LI	M207	10
LI.M208	LI.M208	TBA		No	Li et al. 2013	LI	M208	10
LI.M209	LI.M209	lysosome	location	Yes	Li et al. 2013	LI	M209	10
LI.M210	LI.M210	extracellular matrix, collagen	location	Yes	Li et al. 2013	LI	M210	32
LI.M211	LI.M211	TBA		No	Li et al. 2013	LI	M211	11
LI.M212	LI.M212	purine nucleotide biosynthesis	molecular function	Yes	Li et al. 2013	LI	M212	12
LI.M213	LI.M213	regulation of transcription, transcription factors	biological process	Yes	Li et al. 2013	LI	M213	21
LI.M214	LI.M214	TBA		No	Li et al. 2013	LI	M214	12
LI.M215	LI.M215	small GTPase mediated signal transduction	signaling	Yes	Li et al. 2013	LI	M215	16
LI.M216	LI.M216	respiratory electron transport chain (mitochondrion)	location	Yes	Li et al. 2013	LI	M216	12
LI.M217	LI.M217	TBA (source: B cells)		No	Li et al. 2013	LI	M217	10
LI.M218	LI.M218	TBA		No	Li et al. 2013	LI	M218	16
LI.M219	LI.M219	respiratory electron transport chain (mitochondrion)	location	Yes	Li et al. 2013	LI	M219	18
LI.M220	LI.M220	TBA		No	Li et al. 2013	LI	M220	10
LI.M221	LI.M221	TBA		No	Li et al. 2013	LI	M221	20
LI.M222	LI.M222	heme biosynthesis (II)	biological process	Yes	Li et al. 2013	LI	M222	13
LI.M223	LI.M223	enriched in T cells (II)	immune	Yes	Li et al. 2013	LI	M223	13
LI.M224	LI.M224	transmembrane and ion transporters (II)	molecular function	Yes	Li et al. 2013	LI	M224	11
LI.M225	LI.M225	metabolism of steroids	molecular function	Yes	Li et al. 2013	LI	M225	10
LI.M226	LI.M226	proteasome	molecular function	Yes	Li et al. 2013	LI	M226	12
LI.M227	LI.M227	translation initiation	biological process	Yes	Li et al. 2013	LI	M227	10
LI.M228	LI.M228	olfactory receptors	molecular function	Yes	Li et al. 2013	LI	M228	23
LI.M229	LI.M229	TBA		No	Li et al. 2013	LI	M229	11
LI.M230	LI.M230	cell cycle, mitotic phase	biological process	Yes	Li et al. 2013	LI	M230	12
LI.M231	LI.M231	respiratory electron transport chain (mitochondrion)	location	Yes	Li et al. 2013	LI	M231	11
LI.M232	LI.M232	enriched for TF motif TNCATNTCCYR	TF targets	Yes	Li et al. 2013	LI	M232	13
LI.M233	LI.M233	TBA		No	Li et al. 2013	LI	M233	15
LI.M234	LI.M234	transcription elongation, RNA polymerase II	biological process	Yes	Li et al. 2013	LI	M234	15
LI.M235	LI.M235	mitochondrial cluster	location	Yes	Li et al. 2013	LI	M235	19
LI.M236	LI.M236	TBA		No	Li et al. 2013	LI	M236	14
LI.M237	LI.M237	golgi membrane (II)	location	Yes	Li et al. 2013	LI	M237	17
LI.M238	LI.M238	respiratory electron transport chain (mitochondrion)	location	Yes	Li et al. 2013	LI	M238	17
LI.M239	LI.M239	enriched in calcium signaling proteins	signaling	Yes	Li et al. 2013	LI	M239	15
LI.M240	LI.M240	chromosome Y linked	molecular function	Yes	Li et al. 2013	LI	M240	16
LI.M241	LI.M241	TBA		No	Li et al. 2013	LI	M241	10
LI.M242	LI.M242	TBA		No	Li et al. 2013	LI	M242	11
LI.M243	LI.M243	TBA		No	Li et al. 2013	LI	M243	12
LI.M244	LI.M244	TBA		No	Li et al. 2013	LI	M244	13
LI.M245	LI.M245	translation initiation factor 3 complex	molecular function	Yes	Li et al. 2013	LI	M245	14
LI.M246	LI.M246	TBA		No	Li et al. 2013	LI	M246	16
LI.M247	LI.M247	enriched in nuclear pore complex interacting proteins	molecular function	Yes	Li et al. 2013	LI	M247	14
LI.M248	LI.M248	TBA		No	Li et al. 2013	LI	M248	11
LI.M249	LI.M249	TBA		No	Li et al. 2013	LI	M249	10
LI.M250	LI.M250	spliceosome	molecular function	Yes	Li et al. 2013	LI	M250	12
LI.S0	LI.S0	T cell surface signature	immune	Yes	Li et al. 2013	LI	S0	27
LI.S1	LI.S1	NK cell surface signature	immune	Yes	Li et al. 2013	LI	S1	48
LI.S2	LI.S2	B cell surface signature	immune	Yes	Li et al. 2013	LI	S2	169
LI.S3	LI.S3	Plasma cell surface signature	immune	Yes	Li et al. 2013	LI	S3	24
LI.S4	LI.S4	Monocyte surface signature	immune	Yes	Li et al. 2013	LI	S4	94
LI.S5	LI.S5	DC surface signature	immune	Yes	Li et al. 2013	LI	S5	82
LI.S6	LI.S6	CD4 T cell surface signature Th1-stimulated	immune	Yes	Li et al. 2013	LI	S6	9
LI.S7	LI.S7	CD4 T cell surface signature Th2-stimulated	immune	Yes	Li et al. 2013	LI	S7	13
LI.S8	LI.S8	Naive B cell surface signature	immune	Yes	Li et al. 2013	LI	S8	54
LI.S9	LI.S9	Memory B cell surface signature	immune	Yes	Li et al. 2013	LI	S9	37
LI.S10	LI.S10	Resting dendritic cell surface signature	immune	Yes	Li et al. 2013	LI	S10	75
LI.S11	LI.S11	Activated (LPS) dendritic cell surface signature	immune	Yes	Li et al. 2013	LI	S11	37
DC.M1.1	DC.M1.1	Platelets	DC.M1	Yes	http://www.biir.net/	DC	M1.1	86
DC.M1.2	DC.M1.2	Interferon	DC.M1	Yes	http://www.biir.net/	DC	M1.2	27
DC.M2.1	DC.M2.1	Undetermined	DC.M2	No	http://www.biir.net/	DC	M2.1	96
DC.M2.2	DC.M2.2	Cell Cycle	DC.M2	Yes	http://www.biir.net/	DC	M2.2	136
DC.M2.3	DC.M2.3	Erythrocytes	DC.M2	Yes	http://www.biir.net/	DC	M2.3	71
DC.M3.1	DC.M3.1	Erythrocytes	DC.M3	Yes	http://www.biir.net/	DC	M3.1	82
DC.M3.2	DC.M3.2	Inflammation	DC.M3	Yes	http://www.biir.net/	DC	M3.2	138
DC.M3.3	DC.M3.3	Cell Cycle	DC.M3	Yes	http://www.biir.net/	DC	M3.3	49
DC.M3.4	DC.M3.4	Interferon	DC.M3	Yes	http://www.biir.net/	DC	M3.4	53
DC.M3.5	DC.M3.5	Cell Cycle	DC.M3	Yes	http://www.biir.net/	DC	M3.5	149
DC.M3.6	DC.M3.6	Cytotoxic/NK Cell	DC.M3	Yes	http://www.biir.net/	DC	M3.6	47
DC.M4.1	DC.M4.1	T cell	DC.M4	Yes	http://www.biir.net/	DC	M4.1	58
DC.M4.2	DC.M4.2	Inflammation	DC.M4	Yes	http://www.biir.net/	DC	M4.2	48
DC.M4.3	DC.M4.3	Protein Synthesis	DC.M4	Yes	http://www.biir.net/	DC	M4.3	71
DC.M4.4	DC.M4.4	Undetermined	DC.M4	No	http://www.biir.net/	DC	M4.4	77
DC.M4.5	DC.M4.5	Protein Synthesis	DC.M4	Yes	http://www.biir.net/	DC	M4.5	89
DC.M4.6	DC.M4.6	Inflammation	DC.M4	Yes	http://www.biir.net/	DC	M4.6	113
DC.M4.7	DC.M4.7	Cell Cycle	DC.M4	Yes	http://www.biir.net/	DC	M4.7	100
DC.M4.8	DC.M4.8	Undetermined	DC.M4	No	http://www.biir.net/	DC	M4.8	41
DC.M4.9	DC.M4.9	Undetermined	DC.M4	No	http://www.biir.net/	DC	M4.9	94
DC.M4.10	DC.M4.10	B cell	DC.M4	Yes	http://www.biir.net/	DC	M4.10	32
DC.M4.11	DC.M4.11	Plasma Cells	DC.M4	Yes	http://www.biir.net/	DC	M4.11	18
DC.M4.12	DC.M4.12	Undetermined	DC.M4	No	http://www.biir.net/	DC	M4.12	93
DC.M4.13	DC.M4.13	Inflammation	DC.M4	Yes	http://www.biir.net/	DC	M4.13	79
DC.M4.14	DC.M4.14	Monocytes	DC.M4	Yes	http://www.biir.net/	DC	M4.14	59
DC.M4.15	DC.M4.15	T cells	DC.M4	Yes	http://www.biir.net/	DC	M4.15	42
DC.M4.16	DC.M4.16	Undetermined	DC.M4	No	http://www.biir.net/	DC	M4.16	97
DC.M5.1	DC.M5.1	Inflammation	DC.M5	Yes	http://www.biir.net/	DC	M5.1	238
DC.M5.2	DC.M5.2	Undetermined	DC.M5	No	http://www.biir.net/	DC	M5.2	75
DC.M5.3	DC.M5.3	Undetermined	DC.M5	No	http://www.biir.net/	DC	M5.3	97
DC.M5.4	DC.M5.4	Undetermined	DC.M5	No	http://www.biir.net/	DC	M5.4	128
DC.M5.5	DC.M5.5	Undetermined	DC.M5	No	http://www.biir.net/	DC	M5.5	245
DC.M5.6	DC.M5.6	Mitochondrial Stress / Proteasome	DC.M5	Yes	http://www.biir.net/	DC	M5.6	141
DC.M5.7	DC.M5.7	Inflammation	DC.M5	Yes	http://www.biir.net/	DC	M5.7	135
DC.M5.8	DC.M5.8	Undetermined	DC.M5	No	http://www.biir.net/	DC	M5.8	111
DC.M5.9	DC.M5.9	Protein Synthesis	DC.M5	Yes	http://www.biir.net/	DC	M5.9	84
DC.M5.10	DC.M5.10	Mitochondrial Respiration	DC.M5	Yes	http://www.biir.net/	DC	M5.10	230
DC.M5.11	DC.M5.11	Undetermined	DC.M5	No	http://www.biir.net/	DC	M5.11	64
DC.M5.12	DC.M5.12	Interferon	DC.M5	Yes	http://www.biir.net/	DC	M5.12	59
DC.M5.13	DC.M5.13	Undetermined	DC.M5	No	http://www.biir.net/	DC	M5.13	177
DC.M5.14	DC.M5.14	Undetermined	DC.M5	No	http://www.biir.net/	DC	M5.14	60
DC.M5.15	DC.M5.15	Neutrophils	DC.M5	Yes	http://www.biir.net/	DC	M5.15	23
DC.M6.1	DC.M6.1	Undetermined	DC.M6	No	http://www.biir.net/	DC	M6.1	71
DC.M6.2	DC.M6.2	Mitochondrial Respiration	DC.M6	Yes	http://www.biir.net/	DC	M6.2	156
DC.M6.3	DC.M6.3	Undetermined	DC.M6	No	http://www.biir.net/	DC	M6.3	94
DC.M6.4	DC.M6.4	Undetermined	DC.M6	No	http://www.biir.net/	DC	M6.4	100
DC.M6.5	DC.M6.5	Undetermined	DC.M6	No	http://www.biir.net/	DC	M6.5	89
DC.M6.6	DC.M6.6	Apoptosis / Survival	DC.M6	Yes	http://www.biir.net/	DC	M6.6	52
DC.M6.7	DC.M6.7	Undetermined	DC.M6	No	http://www.biir.net/	DC	M6.7	77
DC.M6.8	DC.M6.8	Undetermined	DC.M6	No	http://www.biir.net/	DC	M6.8	39
DC.M6.9	DC.M6.9	Undetermined	DC.M6	No	http://www.biir.net/	DC	M6.9	39
DC.M6.10	DC.M6.10	Undetermined	DC.M6	No	http://www.biir.net/	DC	M6.10	79
DC.M6.11	DC.M6.11	Cell Cycle	DC.M6	Yes	http://www.biir.net/	DC	M6.11	20
DC.M6.12	DC.M6.12	Mitochondrial Stress	DC.M6	Yes	http://www.biir.net/	DC	M6.12	71
DC.M6.13	DC.M6.13	Cell Death	DC.M6	Yes	http://www.biir.net/	DC	M6.13	48
DC.M6.14	DC.M6.14	Undetermined	DC.M6	No	http://www.biir.net/	DC	M6.14	37
DC.M6.15	DC.M6.15	Undetermined	DC.M6	No	http://www.biir.net/	DC	M6.15	33
DC.M6.16	DC.M6.16	Cell Cycle	DC.M6	Yes	http://www.biir.net/	DC	M6.16	31
DC.M6.17	DC.M6.17	Undetermined	DC.M6	No	http://www.biir.net/	DC	M6.17	58
DC.M6.18	DC.M6.18	Erythrocytes	DC.M6	Yes	http://www.biir.net/	DC	M6.18	18
DC.M6.19	DC.M6.19	Undetermined	DC.M6	No	http://www.biir.net/	DC	M6.19	28
DC.M6.20	DC.M6.20	Undetermined	DC.M6	No	http://www.biir.net/	DC	M6.20	50
DC.M7.1	DC.M7.1	Inflammation	DC.M7	Yes	http://www.biir.net/	DC	M7.1	180
DC.M7.2	DC.M7.2	Undetermined	DC.M7	No	http://www.biir.net/	DC	M7.2	100
DC.M7.3	DC.M7.3	Undetermined	DC.M7	No	http://www.biir.net/	DC	M7.3	169
DC.M7.4	DC.M7.4	Undetermined	DC.M7	No	http://www.biir.net/	DC	M7.4	139
DC.M7.5	DC.M7.5	Undetermined	DC.M7	No	http://www.biir.net/	DC	M7.5	153
DC.M7.6	DC.M7.6	Undetermined	DC.M7	No	http://www.biir.net/	DC	M7.6	102
DC.M7.7	DC.M7.7	Undetermined	DC.M7	No	http://www.biir.net/	DC	M7.7	114
DC.M7.8	DC.M7.8	Undetermined	DC.M7	No	http://www.biir.net/	DC	M7.8	111
DC.M7.9	DC.M7.9	Undetermined	DC.M7	No	http://www.biir.net/	DC	M7.9	164
DC.M7.10	DC.M7.10	Undetermined	DC.M7	No	http://www.biir.net/	DC	M7.10	106
DC.M7.11	DC.M7.11	Undetermined	DC.M7	No	http://www.biir.net/	DC	M7.11	128
DC.M7.12	DC.M7.12	Undetermined	DC.M7	No	http://www.biir.net/	DC	M7.12	114
DC.M7.13	DC.M7.13	Undetermined	DC.M7	No	http://www.biir.net/	DC	M7.13	79
DC.M7.14	DC.M7.14	Undetermined	DC.M7	No	http://www.biir.net/	DC	M7.14	48
DC.M7.15	DC.M7.15	Undetermined	DC.M7	No	http://www.biir.net/	DC	M7.15	89
DC.M7.16	DC.M7.16	Undetermined	DC.M7	No	http://www.biir.net/	DC	M7.16	61
DC.M7.17	DC.M7.17	Undetermined	DC.M7	No	http://www.biir.net/	DC	M7.17	89
DC.M7.18	DC.M7.18	Undetermined	DC.M7	No	http://www.biir.net/	DC	M7.18	69
DC.M7.19	DC.M7.19	Undetermined	DC.M7	No	http://www.biir.net/	DC	M7.19	96
DC.M7.20	DC.M7.20	Undetermined	DC.M7	No	http://www.biir.net/	DC	M7.20	48
DC.M7.21	DC.M7.21	Undetermined	DC.M7	No	http://www.biir.net/	DC	M7.21	85
DC.M7.22	DC.M7.22	Undetermined	DC.M7	No	http://www.biir.net/	DC	M7.22	52
DC.M7.23	DC.M7.23	Undetermined	DC.M7	No	http://www.biir.net/	DC	M7.23	69
DC.M7.24	DC.M7.24	Undetermined	DC.M7	No	http://www.biir.net/	DC	M7.24	74
DC.M7.25	DC.M7.25	Undetermined	DC.M7	No	http://www.biir.net/	DC	M7.25	102
DC.M7.26	DC.M7.26	Undetermined	DC.M7	No	http://www.biir.net/	DC	M7.26	73
DC.M7.27	DC.M7.27	Undetermined	DC.M7	No	http://www.biir.net/	DC	M7.27	34
DC.M7.28	DC.M7.28	Undetermined	DC.M7	No	http://www.biir.net/	DC	M7.28	69
DC.M7.29	DC.M7.29	Undetermined	DC.M7	No	http://www.biir.net/	DC	M7.29	52
DC.M7.30	DC.M7.30	Undetermined	DC.M7	No	http://www.biir.net/	DC	M7.30	71
DC.M7.31	DC.M7.31	Undetermined	DC.M7	No	http://www.biir.net/	DC	M7.31	34
DC.M7.32	DC.M7.32	Undetermined	DC.M7	No	http://www.biir.net/	DC	M7.32	14
DC.M7.33	DC.M7.33	Undetermined	DC.M7	No	http://www.biir.net/	DC	M7.33	54
DC.M7.34	DC.M7.34	Undetermined	DC.M7	No	http://www.biir.net/	DC	M7.34	53
DC.M7.35	DC.M7.35	Undetermined	DC.M7	No	http://www.biir.net/	DC	M7.35	27
DC.M8.1	DC.M8.1	Undetermined	DC.M8	No	http://www.biir.net/	DC	M8.1	56
DC.M8.2	DC.M8.2	Undetermined	DC.M8	No	http://www.biir.net/	DC	M8.2	50
DC.M8.3	DC.M8.3	Undetermined	DC.M8	No	http://www.biir.net/	DC	M8.3	47
DC.M8.4	DC.M8.4	Undetermined	DC.M8	No	http://www.biir.net/	DC	M8.4	39
DC.M8.5	DC.M8.5	Undetermined	DC.M8	No	http://www.biir.net/	DC	M8.5	37
DC.M8.6	DC.M8.6	Undetermined	DC.M8	No	http://www.biir.net/	DC	M8.6	37
DC.M8.7	DC.M8.7	Undetermined	DC.M8	No	http://www.biir.net/	DC	M8.7	32
DC.M8.8	DC.M8.8	Undetermined	DC.M8	No	http://www.biir.net/	DC	M8.8	33
DC.M8.9	DC.M8.9	Undetermined	DC.M8	No	http://www.biir.net/	DC	M8.9	20
DC.M8.10	DC.M8.10	Undetermined	DC.M8	No	http://www.biir.net/	DC	M8.10	33
DC.M8.11	DC.M8.11	Undetermined	DC.M8	No	http://www.biir.net/	DC	M8.11	28
DC.M8.12	DC.M8.12	Undetermined	DC.M8	No	http://www.biir.net/	DC	M8.12	11
DC.M8.13	DC.M8.13	Undetermined	DC.M8	No	http://www.biir.net/	DC	M8.13	30
DC.M8.14	DC.M8.14	Undetermined	DC.M8	No	http://www.biir.net/	DC	M8.14	33
DC.M8.15	DC.M8.15	Undetermined	DC.M8	No	http://www.biir.net/	DC	M8.15	30
DC.M8.16	DC.M8.16	Undetermined	DC.M8	No	http://www.biir.net/	DC	M8.16	27
DC.M8.17	DC.M8.17	Undetermined	DC.M8	No	http://www.biir.net/	DC	M8.17	27
DC.M8.18	DC.M8.18	Undetermined	DC.M8	No	http://www.biir.net/	DC	M8.18	24
DC.M8.19	DC.M8.19	Undetermined	DC.M8	No	http://www.biir.net/	DC	M8.19	26
DC.M8.20	DC.M8.20	Undetermined	DC.M8	No	http://www.biir.net/	DC	M8.20	24
DC.M8.21	DC.M8.21	Undetermined	DC.M8	No	http://www.biir.net/	DC	M8.21	24
DC.M8.22	DC.M8.22	Undetermined	DC.M8	No	http://www.biir.net/	DC	M8.22	25
DC.M8.23	DC.M8.23	Undetermined	DC.M8	No	http://www.biir.net/	DC	M8.23	11
DC.M8.24	DC.M8.24	Undetermined	DC.M8	No	http://www.biir.net/	DC	M8.24	19
DC.M8.25	DC.M8.25	Undetermined	DC.M8	No	http://www.biir.net/	DC	M8.25	23
DC.M8.26	DC.M8.26	Undetermined	DC.M8	No	http://www.biir.net/	DC	M8.26	26
DC.M8.27	DC.M8.27	Undetermined	DC.M8	No	http://www.biir.net/	DC	M8.27	22
DC.M8.28	DC.M8.28	Undetermined	DC.M8	No	http://www.biir.net/	DC	M8.28	23
DC.M8.29	DC.M8.29	Undetermined	DC.M8	No	http://www.biir.net/	DC	M8.29	23
DC.M8.30	DC.M8.30	Undetermined	DC.M8	No	http://www.biir.net/	DC	M8.30	21
DC.M8.31	DC.M8.31	Undetermined	DC.M8	No	http://www.biir.net/	DC	M8.31	20
DC.M8.32	DC.M8.32	Undetermined	DC.M8	No	http://www.biir.net/	DC	M8.32	22
DC.M8.33	DC.M8.33	Undetermined	DC.M8	No	http://www.biir.net/	DC	M8.33	22
DC.M8.34	DC.M8.34	Undetermined	DC.M8	No	http://www.biir.net/	DC	M8.34	22
DC.M8.35	DC.M8.35	Undetermined	DC.M8	No	http://www.biir.net/	DC	M8.35	21
DC.M8.36	DC.M8.36	Undetermined	DC.M8	No	http://www.biir.net/	DC	M8.36	21
DC.M8.37	DC.M8.37	Undetermined	DC.M8	No	http://www.biir.net/	DC	M8.37	21
DC.M8.38	DC.M8.38	Undetermined	DC.M8	No	http://www.biir.net/	DC	M8.38	21
DC.M8.39	DC.M8.39	Undetermined	DC.M8	No	http://www.biir.net/	DC	M8.39	19
DC.M8.40	DC.M8.40	Undetermined	DC.M8	No	http://www.biir.net/	DC	M8.40	18
DC.M8.41	DC.M8.41	Undetermined	DC.M8	No	http://www.biir.net/	DC	M8.41	20
DC.M8.42	DC.M8.42	Undetermined	DC.M8	No	http://www.biir.net/	DC	M8.42	19
DC.M8.43	DC.M8.43	Undetermined	DC.M8	No	http://www.biir.net/	DC	M8.43	20
DC.M8.44	DC.M8.44	Undetermined	DC.M8	No	http://www.biir.net/	DC	M8.44	18
DC.M8.45	DC.M8.45	Undetermined	DC.M8	No	http://www.biir.net/	DC	M8.45	17
DC.M8.46	DC.M8.46	Cytotoxic/NK	DC.M8	Yes	http://www.biir.net/	DC	M8.46	16
DC.M8.47	DC.M8.47	Undetermined	DC.M8	No	http://www.biir.net/	DC	M8.47	17
DC.M8.48	DC.M8.48	Undetermined	DC.M8	No	http://www.biir.net/	DC	M8.48	16
DC.M8.49	DC.M8.49	Undetermined	DC.M8	No	http://www.biir.net/	DC	M8.49	19
DC.M8.50	DC.M8.50	Undetermined	DC.M8	No	http://www.biir.net/	DC	M8.50	17
DC.M8.51	DC.M8.51	Undetermined	DC.M8	No	http://www.biir.net/	DC	M8.51	17
DC.M8.52	DC.M8.52	Undetermined	DC.M8	No	http://www.biir.net/	DC	M8.52	17
DC.M8.53	DC.M8.53	Undetermined	DC.M8	No	http://www.biir.net/	DC	M8.53	15
DC.M8.54	DC.M8.54	Undetermined	DC.M8	No	http://www.biir.net/	DC	M8.54	15
DC.M8.55	DC.M8.55	Undetermined	DC.M8	No	http://www.biir.net/	DC	M8.55	15
DC.M8.56	DC.M8.56	Undetermined	DC.M8	No	http://www.biir.net/	DC	M8.56	15
DC.M8.57	DC.M8.57	Undetermined	DC.M8	No	http://www.biir.net/	DC	M8.57	16
DC.M8.58	DC.M8.58	Undetermined	DC.M8	No	http://www.biir.net/	DC	M8.58	15
DC.M8.59	DC.M8.59	Undetermined	DC.M8	No	http://www.biir.net/	DC	M8.59	15
DC.M8.60	DC.M8.60	Undetermined	DC.M8	No	http://www.biir.net/	DC	M8.60	14
DC.M8.61	DC.M8.61	Undetermined	DC.M8	No	http://www.biir.net/	DC	M8.61	16
DC.M8.62	DC.M8.62	Undetermined	DC.M8	No	http://www.biir.net/	DC	M8.62	15
DC.M8.63	DC.M8.63	Undetermined	DC.M8	No	http://www.biir.net/	DC	M8.63	15
DC.M8.64	DC.M8.64	Undetermined	DC.M8	No	http://www.biir.net/	DC	M8.64	14
DC.M8.65	DC.M8.65	Undetermined	DC.M8	No	http://www.biir.net/	DC	M8.65	12
DC.M8.66	DC.M8.66	Undetermined	DC.M8	No	http://www.biir.net/	DC	M8.66	11
DC.M8.67	DC.M8.67	Undetermined	DC.M8	No	http://www.biir.net/	DC	M8.67	15
DC.M8.68	DC.M8.68	Undetermined	DC.M8	No	http://www.biir.net/	DC	M8.68	14
DC.M8.69	DC.M8.69	Undetermined	DC.M8	No	http://www.biir.net/	DC	M8.69	14
DC.M8.70	DC.M8.70	Undetermined	DC.M8	No	http://www.biir.net/	DC	M8.70	14
DC.M8.71	DC.M8.71	Undetermined	DC.M8	No	http://www.biir.net/	DC	M8.71	7
DC.M8.72	DC.M8.72	Undetermined	DC.M8	No	http://www.biir.net/	DC	M8.72	14
DC.M8.73	DC.M8.73	Undetermined	DC.M8	No	http://www.biir.net/	DC	M8.73	14
DC.M8.74	DC.M8.74	Undetermined	DC.M8	No	http://www.biir.net/	DC	M8.74	13
DC.M8.75	DC.M8.75	Undetermined	DC.M8	No	http://www.biir.net/	DC	M8.75	13
DC.M8.76	DC.M8.76	Undetermined	DC.M8	No	http://www.biir.net/	DC	M8.76	13
DC.M8.77	DC.M8.77	Undetermined	DC.M8	No	http://www.biir.net/	DC	M8.77	13
DC.M8.78	DC.M8.78	Undetermined	DC.M8	No	http://www.biir.net/	DC	M8.78	12
DC.M8.79	DC.M8.79	Undetermined	DC.M8	No	http://www.biir.net/	DC	M8.79	12
DC.M8.80	DC.M8.80	Undetermined	DC.M8	No	http://www.biir.net/	DC	M8.80	12
DC.M8.81	DC.M8.81	Undetermined	DC.M8	No	http://www.biir.net/	DC	M8.81	12
DC.M8.82	DC.M8.82	Undetermined	DC.M8	No	http://www.biir.net/	DC	M8.82	12
DC.M8.83	DC.M8.83	Immune Responses	DC.M8	Yes	http://www.biir.net/	DC	M8.83	11
DC.M8.84	DC.M8.84	Undetermined	DC.M8	No	http://www.biir.net/	DC	M8.84	10
DC.M8.85	DC.M8.85	Undetermined	DC.M8	No	http://www.biir.net/	DC	M8.85	10
DC.M8.86	DC.M8.86	Undetermined	DC.M8	No	http://www.biir.net/	DC	M8.86	7
DC.M8.87	DC.M8.87	Undetermined	DC.M8	No	http://www.biir.net/	DC	M8.87	12
DC.M8.88	DC.M8.88	Undetermined	DC.M8	No	http://www.biir.net/	DC	M8.88	12
DC.M8.89	DC.M8.89	Undetermined	DC.M8	No	http://www.biir.net/	DC	M8.89	12
DC.M8.90	DC.M8.90	Undetermined	DC.M8	No	http://www.biir.net/	DC	M8.90	8
DC.M8.91	DC.M8.91	Undetermined	DC.M8	No	http://www.biir.net/	DC	M8.91	7
DC.M8.92	DC.M8.92	Undetermined	DC.M8	No	http://www.biir.net/	DC	M8.92	12
DC.M8.93	DC.M8.93	Undetermined	DC.M8	No	http://www.biir.net/	DC	M8.93	9
DC.M8.94	DC.M8.94	Undetermined	DC.M8	No	http://www.biir.net/	DC	M8.94	11
DC.M8.95	DC.M8.95	Undetermined	DC.M8	No	http://www.biir.net/	DC	M8.95	9
DC.M8.96	DC.M8.96	Undetermined	DC.M8	No	http://www.biir.net/	DC	M8.96	11
DC.M8.97	DC.M8.97	Undetermined	DC.M8	No	http://www.biir.net/	DC	M8.97	11
DC.M8.98	DC.M8.98	Undetermined	DC.M8	No	http://www.biir.net/	DC	M8.98	11
DC.M8.99	DC.M8.99	Undetermined	DC.M8	No	http://www.biir.net/	DC	M8.99	9
DC.M8.100	DC.M8.100	Undetermined	DC.M8	No	http://www.biir.net/	DC	M8.100	12
DC.M8.101	DC.M8.101	Undetermined	DC.M8	No	http://www.biir.net/	DC	M8.101	11
DC.M8.102	DC.M8.102	Undetermined	DC.M8	No	http://www.biir.net/	DC	M8.102	11
DC.M8.103	DC.M8.103	Undetermined	DC.M8	No	http://www.biir.net/	DC	M8.103	10
DC.M8.104	DC.M8.104	Undetermined	DC.M8	No	http://www.biir.net/	DC	M8.104	10
DC.M8.105	DC.M8.105	Undetermined	DC.M8	No	http://www.biir.net/	DC	M8.105	10
DC.M8.106	DC.M8.106	Undetermined	DC.M8	No	http://www.biir.net/	DC	M8.106	10
DC.M8.107	DC.M8.107	Undetermined	DC.M8	No	http://www.biir.net/	DC	M8.107	10
DC.M8.108	DC.M8.108	Undetermined	DC.M8	No	http://www.biir.net/	DC	M8.108	10
DC.M8.109	DC.M8.109	Undetermined	DC.M8	No	http://www.biir.net/	DC	M8.109	10
DC.M8.110	DC.M8.110	Undetermined	DC.M8	No	http://www.biir.net/	DC	M8.110	10
DC.M8.111	DC.M8.111	Undetermined	DC.M8	No	http://www.biir.net/	DC	M8.111	9
DC.M9.1	DC.M9.1	Undetermined	DC.M9	No	http://www.biir.net/	DC	M9.1	225
DC.M9.2	DC.M9.2	Undetermined	DC.M9	No	http://www.biir.net/	DC	M9.2	165
DC.M9.3	DC.M9.3	Undetermined	DC.M9	No	http://www.biir.net/	DC	M9.3	172
DC.M9.4	DC.M9.4	Undetermined	DC.M9	No	http://www.biir.net/	DC	M9.4	81
DC.M9.5	DC.M9.5	Undetermined	DC.M9	No	http://www.biir.net/	DC	M9.5	117
DC.M9.6	DC.M9.6	Undetermined	DC.M9	No	http://www.biir.net/	DC	M9.6	114
DC.M9.7	DC.M9.7	Undetermined	DC.M9	No	http://www.biir.net/	DC	M9.7	79
DC.M9.8	DC.M9.8	Undetermined	DC.M9	No	http://www.biir.net/	DC	M9.8	100
DC.M9.9	DC.M9.9	Undetermined	DC.M9	No	http://www.biir.net/	DC	M9.9	105
DC.M9.10	DC.M9.10	Undetermined	DC.M9	No	http://www.biir.net/	DC	M9.10	73
DC.M9.11	DC.M9.11	Undetermined	DC.M9	No	http://www.biir.net/	DC	M9.11	94
DC.M9.12	DC.M9.12	Undetermined	DC.M9	No	http://www.biir.net/	DC	M9.12	81
DC.M9.13	DC.M9.13	Undetermined	DC.M9	No	http://www.biir.net/	DC	M9.13	83
DC.M9.14	DC.M9.14	Undetermined	DC.M9	No	http://www.biir.net/	DC	M9.14	78
DC.M9.15	DC.M9.15	Undetermined	DC.M9	No	http://www.biir.net/	DC	M9.15	74
DC.M9.16	DC.M9.16	Undetermined	DC.M9	No	http://www.biir.net/	DC	M9.16	72
DC.M9.17	DC.M9.17	Undetermined	DC.M9	No	http://www.biir.net/	DC	M9.17	72
DC.M9.18	DC.M9.18	Undetermined	DC.M9	No	http://www.biir.net/	DC	M9.18	67
DC.M9.19	DC.M9.19	Undetermined	DC.M9	No	http://www.biir.net/	DC	M9.19	54
DC.M9.20	DC.M9.20	Undetermined	DC.M9	No	http://www.biir.net/	DC	M9.20	67
DC.M9.21	DC.M9.21	Undetermined	DC.M9	No	http://www.biir.net/	DC	M9.21	65
DC.M9.22	DC.M9.22	Undetermined	DC.M9	No	http://www.biir.net/	DC	M9.22	58
DC.M9.23	DC.M9.23	Undetermined	DC.M9	No	http://www.biir.net/	DC	M9.23	55
DC.M9.24	DC.M9.24	Undetermined	DC.M9	No	http://www.biir.net/	DC	M9.24	50
DC.M9.25	DC.M9.25	Undetermined	DC.M9	No	http://www.biir.net/	DC	M9.25	53
DC.M9.26	DC.M9.26	Undetermined	DC.M9	No	http://www.biir.net/	DC	M9.26	33
DC.M9.27	DC.M9.27	Undetermined	DC.M9	No	http://www.biir.net/	DC	M9.27	47
DC.M9.28	DC.M9.28	Undetermined	DC.M9	No	http://www.biir.net/	DC	M9.28	45
DC.M9.29	DC.M9.29	Undetermined	DC.M9	No	http://www.biir.net/	DC	M9.29	32
DC.M9.30	DC.M9.30	Undetermined	DC.M9	No	http://www.biir.net/	DC	M9.30	39
DC.M9.31	DC.M9.31	Undetermined	DC.M9	No	http://www.biir.net/	DC	M9.31	29
DC.M9.32	DC.M9.32	Undetermined	DC.M9	No	http://www.biir.net/	DC	M9.32	34
DC.M9.33	DC.M9.33	Undetermined	DC.M9	No	http://www.biir.net/	DC	M9.33	31
DC.M9.34	DC.M9.34	Undetermined	DC.M9	No	http://www.biir.net/	DC	M9.34	26
DC.M9.35	DC.M9.35	Undetermined	DC.M9	No	http://www.biir.net/	DC	M9.35	27
DC.M9.36	DC.M9.36	Undetermined	DC.M9	No	http://www.biir.net/	DC	M9.36	20
DC.M9.37	DC.M9.37	Undetermined	DC.M9	No	http://www.biir.net/	DC	M9.37	23
DC.M9.38	DC.M9.38	Undetermined	DC.M9	No	http://www.biir.net/	DC	M9.38	20
DC.M9.39	DC.M9.39	Undetermined	DC.M9	No	http://www.biir.net/	DC	M9.39	23
DC.M9.40	DC.M9.40	Undetermined	DC.M9	No	http://www.biir.net/	DC	M9.40	21
DC.M9.41	DC.M9.41	Undetermined	DC.M9	No	http://www.biir.net/	DC	M9.41	20
DC.M9.42	DC.M9.42	Cell Cycle	DC.M9	Yes	http://www.biir.net/	DC	M9.42	20
DC.M9.43	DC.M9.43	Undetermined	DC.M9	No	http://www.biir.net/	DC	M9.43	18
DC.M9.44	DC.M9.44	Undetermined	DC.M9	No	http://www.biir.net/	DC	M9.44	17
DC.M9.45	DC.M9.45	Undetermined	DC.M9	No	http://www.biir.net/	DC	M9.45	15
DC.M9.46	DC.M9.46	Undetermined	DC.M9	No	http://www.biir.net/	DC	M9.46	15
DC.M9.47	DC.M9.47	Undetermined	DC.M9	No	http://www.biir.net/	DC	M9.47	13
DC.M9.48	DC.M9.48	Undetermined	DC.M9	No	http://www.biir.net/	DC	M9.48	10
DC.M9.49	DC.M9.49	Undetermined	DC.M9	No	http://www.biir.net/	DC	M9.49	11
DC.M9.50	DC.M9.50	Undetermined	DC.M9	No	http://www.biir.net/	DC	M9.50	12
DC.M9.51	DC.M9.51	Undetermined	DC.M9	No	http://www.biir.net/	DC	M9.51	12
DC.M9.52	DC.M9.52	Undetermined	DC.M9	No	http://www.biir.net/	DC	M9.52	11
