# Supplementary material for: The Combination of IFN β and TNF Induces an Antiviral and Immunoregulatory Program via Non-Canonical Pathways Involving STAT2 and IRF9
Source: Cells. 2019 Aug 17;8(8):919. doi: 10.3390/cells8080919 (PMC6721756; doi:10.3390/cells8080919)
Supplement: Supplementary file 1 [file cells-08-00919-s001.zip › Supplemental Figures revised/Supplemental Table S3_Module analysis_DEG.xlsx]

## Sheet: sig_1v2_FC>1.5_p<0.05_FDR<0.05
	ID	Title	b	B	n	N	E	P.Value	adj.P.Val
LI.M75	LI.M75	antiviral IFN signature	12	22	304	12712	22.8086	1.47299e-14	5.09653e-12
LI.M43.1	LI.M43.1	myeloid, dendritic cell activation via NFkB (II)	9	14	304	12712	26.8816	4.10075e-12	7.0943e-10
LI.M165	LI.M165	enriched in activated dendritic cells (II)	12	35	304	12712	14.3368	1.43858e-11	1.65917e-09
LI.M29	LI.M29	proinflammatory cytokines and chemokines	8	12	304	12712	27.8772	4.44795e-11	3.84748e-09
LI.M68	LI.M68	RIG-1 like receptor signaling	7	10	304	12712	29.2711	4.71391e-10	3.26202e-08
LI.M127	LI.M127	type I interferon response	7	12	304	12712	24.3925	2.98532e-09	1.72153e-07
LI.M86.0	LI.M86.0	chemokines and inflammatory molecules in myeloid cells	8	20	304	12712	16.7263	9.57675e-09	4.73365e-07
LI.M43.0	LI.M43.0	myeloid, dendritic cell activation via NFkB (I)	7	15	304	12712	19.514	2.27998e-08	9.86092e-07
LI.M13	LI.M13	innate activation by cytosolic DNA sensing	6	11	304	12712	22.8086	7.43854e-08	2.57373e-06
LI.M111.1	LI.M111.1	viral sensing & immunity; IRF2 targets network (II)	6	11	304	12712	22.8086	7.43854e-08	2.57373e-06
LI.M27.0	LI.M27.0	chemokine cluster (I)	8	26	304	12712	12.8664	1.04793e-07	3.29623e-06
LI.M0	LI.M0	targets of FOSL1/2	6	12	304	12712	20.9079	1.45785e-07	3.88014e-06
LI.M150	LI.M150	innate antiviral response	6	12	304	12712	20.9079	1.45785e-07	3.88014e-06
LI.M70.0	LI.M70.0	TBA	7	23	304	12712	12.7265	7.36628e-07	1.60699e-05
LI.M20	LI.M20	AP-1 transcription factor network	6	15	304	12712	16.7263	7.43114e-07	1.60699e-05
LI.M27.1	LI.M27.1	chemokine cluster (II)	6	15	304	12712	16.7263	7.43114e-07	1.60699e-05
LI.M160	LI.M160	leukocyte differentiation	6	16	304	12712	15.6809	1.16516e-06	2.37144e-05
LI.M112.1	LI.M112.1	complement activation (II)	5	10	304	12712	20.9079	1.72872e-06	3.32299e-05
LI.S11	LI.S11	Activated (LPS) dendritic cell surface signature	8	37	304	12712	9.04125	2.05945e-06	3.75036e-05
LI.M31	LI.M31	cell cycle and growth arrest	5	12	304	12712	17.4232	5.22273e-06	8.60507e-05
LI.M67	LI.M67	activated dendritic cells	5	12	304	12712	17.4232	5.22273e-06	8.60507e-05
LI.M64	LI.M64	enriched in activated dendritic cells/monocytes	5	17	304	12712	12.2988	3.69761e-05	0.000533072
LI.M111.0	LI.M111.0	viral sensing & immunity; IRF2 targets network (I)	5	17	304	12712	12.2988	3.69761e-05	0.000533072
LI.M112.0	LI.M112.0	complement activation (I)	5	17	304	12712	12.2988	3.69761e-05	0.000533072
LI.M38	LI.M38	chemokines and receptors	4	11	304	12712	15.2057	9.2666e-05	0.0011875
LI.M78	LI.M78	myeloid cell cytokines, metallopeptidases and laminins	4	11	304	12712	15.2057	9.2666e-05	0.0011875
LI.M115	LI.M115	cytokines - recepters cluster	4	11	304	12712	15.2057	9.2666e-05	0.0011875
LI.M53	LI.M53	inflammasome receptors and signaling	4	12	304	12712	13.9386	0.000136388	0.00168536
LI.M24	LI.M24	cell activation (IL15, IL23, TNF)	4	15	304	12712	11.1509	0.000355329	0.00423944
LI.M118.0	LI.M118.0	enriched in monocytes (IV)	7	57	304	12712	5.13527	0.000396037	0.00456763
LI.M146	LI.M146	MHC-TLR7-TLR8 cluster	4	17	304	12712	9.83901	0.000596568	0.00665846
LI.M37.0	LI.M37.0	immune activation - generic cluster	19	347	304	12712	2.28963	0.000693155	0.00749474
LI.M119	LI.M119	enriched in activated dendritic cells (I)	3	11	304	12712	11.4043	0.00193755	0.0203149
LI.M73	LI.M73	enriched in monocytes (III)	3	12	304	12712	10.4539	0.00253793	0.0258272
LI.S5	LI.S5	DC surface signature	7	82	304	12712	3.56964	0.00343074	0.0339154
LI.M86.1	LI.M86.1	proinflammatory dendritic cell, myeloid cell response	3	14	304	12712	8.96053	0.00405289	0.0389528
