# Supplementary material for: The Combination of IFN β and TNF Induces an Antiviral and Immunoregulatory Program via Non-Canonical Pathways Involving STAT2 and IRF9
Source: Cells. 2019 Aug 17;8(8):919. doi: 10.3390/cells8080919 (PMC6721756; doi:10.3390/cells8080919)
Supplement: Supplementary file 1 [file cells-08-00919-s001.zip › Supplemental Figures revised/Supplemental Table S2-GO_DEG_I+T.xlsx]

## Sheet: Biological Process (BP)
Table S3. Gene Ontology (GO) enrichment among upregulated genes in siCtrl _IFN+TNF-siCtrl_NS
Biological Process (BP) Ontology
Index	Category	Over_represented_pvalue	Number of DE genes in category	Number in reference category	Term
1	GO:0006955	5.79659328684925e-27	93	1748	immune response
2	GO:0006952	2.4474140006125e-26	90	1682	defense response
3	GO:0002376	2.65109307306556e-25	113	2604	immune system process
4	GO:0045087	3.67204110177852e-22	63	990	innate immune response
5	GO:0002682	3.94780447446761e-17	71	1503	regulation of immune system process
6	GO:0034097	1.28430140939375e-16	54	941	response to cytokine
7	GO:0002684	1.53328939603796e-15	56	1061	positive regulation of immune system process
8	GO:0051707	2.16541838965886e-15	48	830	response to other organism
9	GO:0019221	1.11339207969989e-14	43	690	cytokine-mediated signaling pathway
10	GO:0009607	2.1312511136249e-14	48	880	response to biotic stimulus
11	GO:0009605	7.66473472709054e-14	78	2048	response to external stimulus
12	GO:0050896	2.33447219363979e-12	196	8508	response to stimulus
13	GO:0032103	3.22051395042734e-12	25	288	positive regulation of response to external stimulus
14	GO:0032101	3.63206074022236e-12	41	749	regulation of response to external stimulus
15	GO:0006950	6.11549162479045e-12	112	3846	response to stress
16	GO:0048584	1.07635821931379e-11	75	2101	positive regulation of response to stimulus
17	GO:0001816	1.40476533311471e-11	39	710	cytokine production
18	GO:0002252	1.76440642669826e-11	40	751	immune effector process
19	GO:0001817	8.82137440206425e-11	36	654	regulation of cytokine production
20	GO:0060326	1.61537756819184e-10	21	240	cell chemotaxis
21	GO:0050900	2.28216074566183e-10	26	371	leukocyte migration
22	GO:0048583	3.96332296446536e-10	106	3745	regulation of response to stimulus
23	GO:0051704	5.39763554637736e-10	77	2432	multi-organism process
24	GO:0002687	6.33952668155486e-10	15	122	positive regulation of leukocyte migration
25	GO:0010951	6.45754083077232e-10	20	237	negative regulation of endopeptidase activity
26	GO:0007166	1.09713385367781e-09	85	2769	cell surface receptor signaling pathway
27	GO:0051239	2.03111645464218e-09	83	2714	regulation of multicellular organismal process
28	GO:0007165	3.00577884594044e-09	143	5914	signal transduction
29	GO:0042221	4.05591067680023e-09	112	4291	response to chemical
30	GO:0023052	6.05783016987969e-09	150	6363	signaling
31	GO:0051240	2.2880380895948e-08	53	1485	positive regulation of multicellular organismal process
32	GO:0051716	2.50594788140457e-08	160	7086	cellular response to stimulus
33	GO:0044707	3.31245992871682e-08	142	6036	single-multicellular organism process
34	GO:0007154	4.78397562884304e-08	147	6379	cell communication
35	GO:0001775	5.98329939051248e-08	40	986	cell activation
36	GO:0030198	1.7640981051882e-07	22	367	extracellular matrix organization
37	GO:0043062	1.85261037987871e-07	22	368	extracellular structure organization
38	GO:0019079	2.46641354901531e-07	12	114	viral genome replication
39	GO:0042330	6.23951628706865e-07	26	540	taxis
40	GO:0016337	7.56090863184245e-07	34	835	single organismal cell-cell adhesion
41	GO:0048518	8.19661381315984e-07	125	5377	positive regulation of biological process
42	GO:0002526	1.25430136912735e-06	13	159	acute inflammatory response
43	GO:0080134	1.40648657567219e-06	46	1367	regulation of response to stress
44	GO:0030162	2.10588292262874e-06	30	738	regulation of proteolysis
45	GO:0045321	2.9002145684098e-06	32	814	leukocyte activation
46	GO:0032501	3.33891234888729e-06	152	7093	multicellular organismal process
47	GO:1901700	3.7939539758394e-06	47	1457	response to oxygen-containing compound
48	GO:0065007	4.16540072054226e-06	226	11745	biological regulation
49	GO:0051674	4.45378176948612e-06	44	1328	localization of cell
50	GO:0006959	4.62113603779253e-06	14	210	humoral immune response
51	GO:0002253	4.77234479857625e-06	26	600	activation of immune response
52	GO:0050789	5.00869448955667e-06	216	11101	regulation of biological process
53	GO:0044419	6.83242590561357e-06	38	1121	interspecies interaction between organisms
54	GO:0044243	7.31804843860337e-06	9	80	multicellular organism catabolic process
55	GO:0043901	7.50687714099916e-06	14	210	negative regulation of multi-organism process
56	GO:0051336	8.02166174739631e-06	44	1370	regulation of hydrolase activity
57	GO:0044764	8.74726924493867e-06	37	1089	multi-organism cellular process
58	GO:0040011	1.22011130513441e-05	47	1517	locomotion
59	GO:0022610	1.25255754082774e-05	54	1834	biological adhesion
60	GO:0009967	1.65851382757354e-05	45	1450	positive regulation of signal transduction
61	GO:0065009	2.11266574246429e-05	75	2926	regulation of molecular function
62	GO:0044236	2.15635932556062e-05	11	141	multicellular organism metabolic process
63	GO:0051246	2.18163848426707e-05	68	2592	regulation of protein metabolic process
64	GO:0051899	2.29169642899334e-05	9	94	membrane depolarization
65	GO:0043900	3.04354777935327e-05	20	443	regulation of multi-organism process
66	GO:0032879	3.05948380267624e-05	66	2488	regulation of localization
67	GO:0042088	3.22730322336161e-05	6	38	T-helper 1 type immune response
68	GO:0035556	3.24430621989266e-05	70	2693	intracellular signal transduction
69	GO:0045765	3.59436013968723e-05	13	209	regulation of angiogenesis
70	GO:0006928	3.66573732825226e-05	51	1771	movement of cell or subcellular component
71	GO:0051241	4.21524777594482e-05	34	1005	negative regulation of multicellular organismal process
72	GO:0002520	4.46597386972887e-05	30	839	immune system development
73	GO:0007249	4.57994998069911e-05	15	277	I-kappaB kinase/NF-kappaB signaling
74	GO:0010647	6.06424984845995e-05	46	1577	positive regulation of cell communication
75	GO:0002250	6.53193647382416e-05	19	424	adaptive immune response
76	GO:0045785	6.76728224625399e-05	20	466	positive regulation of cell adhesion
77	GO:0023056	6.78715955465639e-05	46	1584	positive regulation of signaling
78	GO:0048519	7.70888426931368e-05	106	4719	negative regulation of biological process
79	GO:0006508	8.22449710884725e-05	47	1656	proteolysis
80	GO:0002832	8.37333690179056e-05	6	45	negative regulation of response to biotic stimulus
81	GO:1903039	8.85892449919169e-05	15	298	positive regulation of leukocyte cell-cell adhesion
82	GO:0030097	9.52379174994941e-05	27	748	hemopoiesis
83	GO:0051270	9.81351217523211e-05	28	794	regulation of cellular component movement
84	GO:0042127	0.00010175467596283	45	1563	regulation of cell proliferation
85	GO:0043269	0.000104122136767665	22	550	regulation of ion transport
86	GO:0043270	0.000106440069845947	12	202	positive regulation of ion transport
87	GO:0048585	0.000120465172749658	42	1421	negative regulation of response to stimulus
88	GO:0002826	0.000150600968226257	3	7	negative regulation of T-helper 1 type immune response
89	GO:0044699	0.00015124377858759	244	13425	single-organism process
90	GO:0051928	0.000155618703052386	8	97	positive regulation of calcium ion transport
91	GO:0043122	0.000170714692230545	13	244	regulation of I-kappaB kinase/NF-kappaB signaling
92	GO:0002460	0.000179957600742982	14	278	adaptive immune response based on somatic recombination of immune receptors built from immunoglobulin superfamily domains
93	GO:0006953	0.000186075216622725	6	55	acute-phase response
94	GO:0072573	0.000192475339422303	2	2	tolerance induction to lipopolysaccharide
95	GO:0098609	0.000203169714691951	38	1275	cell-cell adhesion
96	GO:0050918	0.000237541835256527	6	55	positive chemotaxis
97	GO:0039530	0.000363574252014656	3	9	MDA-5 signaling pathway
98	GO:0045937	0.000421010248723739	32	1056	positive regulation of phosphate metabolic process
99	GO:0032835	0.000426776452494507	6	59	glomerulus development
100	GO:0048878	0.000533888729890677	32	1060	chemical homeostasis
101	GO:0034136	0.000587435045808691	2	3	negative regulation of toll-like receptor 2 signaling pathway
102	GO:0051224	0.000604357149347441	11	208	negative regulation of protein transport
103	GO:0008283	0.000620131740283787	51	1993	cell proliferation
104	GO:0002281	0.000633303427262778	3	11	macrophage activation involved in immune response
105	GO:0035690	0.000656887868821755	6	66	cellular response to drug

## Sheet: Molecular Function (MF)
Molecular Function (MF) Ontology
Index	Category	Over_represented_pvalue	Number of DE genes in category	Number in reference category	Term
1	GO:0005125	9.84396376259543e-14	24	231	cytokine activity
2	GO:0005126	5.78765662972729e-11	23	280	cytokine receptor binding
3	GO:0008009	6.86291178348836e-11	10	38	chemokine activity
4	GO:0004866	1.04568590847725e-08	16	175	endopeptidase inhibitor activity
5	GO:0061134	5.32743227356832e-08	17	221	peptidase regulator activity
6	GO:0005102	1.66447351507297e-07	51	1525	receptor binding
7	GO:0001730	4.78878881247297e-06	3	3	2'-5'-oligoadenylate synthetase activity
8	GO:0008201	3.97345973106754e-05	12	180	heparin binding
9	GO:0001664	3.98216267241726e-05	14	254	G-protein coupled receptor binding
10	GO:0005149	5.71083787181573e-05	4	15	interleukin-1 receptor binding
11	GO:0003725	7.99042721437284e-05	7	63	double-stranded RNA binding
12	GO:0005539	9.05008090039659e-05	13	226	glycosaminoglycan binding
13	GO:0005518	0.000221843482488142	7	75	collagen binding
14	GO:0004252	0.000397734352917272	11	202	serine-type endopeptidase activity
